# Supplementary material for: Transcription profiling of lung adenocarcinomas of c-myc-transgenic mice: Identification of the c-myc regulatory gene network
Source: BMC Syst Biol. 2008 May 22;2:46. doi: 10.1186/1752-0509-2-46 (PMC2430022; doi:10.1186/1752-0509-2-46)
Supplement: Additional file 1 — Transcription profiling of lung adenocarcinomas of female c-Myc-transgenic mice: 477 significantly regulated genes. This table shows the ProbeSet IDs, RefSeq accession numbers, Unigene IDs, gene titles, gene symbols, fold changes, and t-test p-values of the significantly regulated genes. [file 1752-0509-2-46-S1.xls]

## Sheet: 477 female
Probe Set ID	RefSeq Transcript ID	UniGene ID	Gene Title	Gene Symbol	Fold Change	T-Test-pv
1417654_at	NM_011521	Mm.3815	syndecan 4	Sdc4	-4.22	0
1454159_a_at	NM_008342	Mm.141936	insulin-like growth factor binding protein 2	Igfbp2	-2.72	0
1418015_at	NM_030723	Mm.341243	pumilio 2 (Drosophila)	Pum2	-2.46	0
1429088_at	NM_029999	Mm.154109	limb-bud and heart	MGI:1925139	-2.46	0.023
1425927_a_at	NM_030693	Mm.1566	activating transcription factor 5	Atf5	-2.24	0.002
1454696_at	XM_489068	Mm.357860	LOC433812	LOC433812	-2.23	0.002
1420833_at	NM_009497	Mm.28643	vesicle-associated membrane protein 2	Vamp2	-2.14	0.003
1434944_at	NM_032418	Mm.6529	dystrophia myotonica kinase, B15	Dm15	-2.05	0.001
1421042_at	NM_008487	Mm.239329	rho/rac guanine nucleotide exchange factor (GEF) 2	Arhgef2	2	0.03
1426712_at	NM_175328	Mm.45843	solute carrier family 6 (neurotransmitter transporter), member 15	Slc6a15	2	0.004
1450074_at	NM_008444	Mm.315560	kinesin family member 3B	Kif3b	2	0.003
1422528_a_at	NM_007564	Mm.235132	zinc finger protein 36, C3H type-like 1	Zfp36l1	2.01	0
1432417_a_at	NM_027533	Mm.27469	tetraspan 2	Tspan2	2.01	0.026
1433496_at	NM_146211	Mm.273836	glycosyltransferase 25 domain containing 1	Glt25d1	2.01	0
1418170_a_at	NM_080855	Mm.103202	zinc finger, CCHC domain containing 14	Zcchc14	2.02	0.024
1418974_at	NM_025505	Mm.33285	basic leucine zipper nuclear factor 1	Blzf1	2.02	0.002
1419662_at	NM_008760	Mm.4258	osteoglycin	Ogn	2.02	0.002
1423013_at	NM_010426	Mm.33897	forkhead box F1a	Foxf1a	2.02	0
1435306_a_at	NM_010615	Mm.42203	kinesin family member 11	Kif11	2.02	0.01
1451897_a_at	NM_008676	Mm.784	neighbor of Brca1 gene 1	Nbr1	2.02	0.004
1452228_at	NM_026254	Mm.257819	RIKEN cDNA 4930451A13 gene	4930451A13Rik	2.02	0.028
1416732_at	NM_009409	Mm.130362	topoisomerase (DNA) II beta	Top2b	2.03	0
1423196_at	NM_008682	Mm.2998	neural precursor cell expressed, developmentally down-regulated gene 1	Nedd1	2.03	0.006
1431760_a_at	NM_026563	Mm.253771	RIKEN cDNA C330016H24 gene	C330016H24Rik	2.03	0.025
1436847_s_at	NM_026560	Mm.28038	cell division cycle associated 8	Cdca8	2.03	0
1421013_at	NM_019640	Mm.200516	phosphatidylinositol transfer protein, beta	Pitpnb	2.04	0.041
1425711_a_at	NM_009652	Mm.6645	thymoma viral proto-oncogene 1	Akt1	2.04	0.02
1435005_at	NM_173762	Mm.161470	centromere protein E	Cenpe	2.04	0.014
1448228_at	NM_010728	Mm.172	lysyl oxidase	Lox	2.04	0.008
1448871_at	NM_011950	Mm.27970	mitogen activated protein kinase 13	Mapk13	2.04	0.006
1455480_s_at	NM_025356	Mm.49884	ubiquitin-conjugating enzyme E2D 3 (UBC4/5 homolog, yeast)	Ube2d3	2.04	0.012
1426495_at	NM_024254	Mm.46449	RIKEN cDNA 2410042D21 gene	2410042D21Rik	2.05	0.002
1438860_a_at	NM_152808	Mm.148425	RIKEN cDNA 1110028E10 gene	1110028E10Rik	2.05	0.048
1452226_at	NM_173867	Mm.253	RIKEN cDNA 2610510H01 gene	2610510H01Rik	2.05	0.013
1453740_a_at	NM_018856	Mm.23492	cyclin L2	Ccnl2	2.05	0.007
1417697_at	NM_009230	Mm.28099	sterol O-acyltransferase 1	Soat1	2.06	0.018
1418969_at	NM_013787	Mm.35584	S-phase kinase-associated protein 2 (p45)	Skp2	2.06	0.016
1425273_s_at	NM_007929	Mm.246009	epithelial membrane protein 2	Emp2	2.06	0.01
1425795_a_at	NM_172688	Mm.258589	mitogen activated protein kinase kinase kinase 7	Map3k7	2.06	0.013
1427642_at	NM_153417	Mm.215171	transient receptor potential cation channel, subfamily M, member 6	Trpm6	2.06	0.018
1428092_at	NM_152810	Mm.28270	cell division cycle 5-like (S. pombe)	Cdc5l	2.06	0.013
1434041_at	NM_025825	Mm.271997	amyloid beta precursor protein (cytoplasmic tail) binding protein 2	Appbp2	2.06	0.004
1442027_at	---	Mm.205224	neurobeachin like 1	Nbeal1	2.06	0.043
1450056_at	NM_007462	Mm.7883	adenomatosis polyposis coli	Apc	2.06	0.001
1416084_at	NM_009551	Mm.292405	zinc finger, A20 domain containing 2	Za20d2	2.07	0.025
1417767_at	NM_025558	Mm.20242	RIKEN cDNA 1810044O22 gene	1810044O22Rik	2.07	0.029
1418911_s_at	NM_019477	Mm.143689	acyl-CoA synthetase long-chain family member 4	Acsl4	2.07	0.016
1452191_at	NM_028243	Mm.39856	prolylcarboxypeptidase (angiotensinase C)	Prcp	2.07	0.006
1452536_s_at	---	Mm.304143	Immunoglobulin kappa chain variable 21 (V21)	Igk-V1	2.07	0.031
1424947_at	NM_146229	Mm.128627	dynein, cytoplasmic, light intermediate chain 1	Dnclic1	2.08	0.002
1450403_at	NM_019963	Mm.293120	signal transducer and activator of transcription 2	Stat2	2.08	0.003
1415965_at	NM_009127	Mm.267377	stearoyl-Coenzyme A desaturase 1	Scd1	2.09	0.028
1417012_at	NM_008304	Mm.234266	syndecan 2	Sdc2	2.09	0.008
1421889_a_at	NM_009691	Mm.19133	amyloid beta (A4) precursor-like protein 2	Aplp2	2.09	0.012
1423862_at	NM_175175	Mm.34351	pleckstrin homology domain containing, family F (with FYVE domain) member 2	Plekhf2	2.09	0.006
1426343_at	NM_024222	Mm.296158	RIKEN cDNA 1300006C19 gene	1300006C19Rik	2.09	0.014
1426667_a_at	NM_024451	Mm.210845	unc-84 homolog A (C. elegans)	Unc84a	2.09	0.001
1430577_at	NM_025475	Mm.221900	RIKEN cDNA 2410007P03 gene	2410007P03Rik	2.09	0.025
1426544_a_at	NM_025978	Mm.373566	tetratricopeptide repeat domain 14	Ttc14	2.1	0.022
1427673_a_at	NM_011348	Mm.134093	sema domain, immunoglobulin domain (Ig), short basic domain, secreted, (semaphorin) 3E	Sema3e	2.1	0.001
1428523_at	NM_198702	Mm.273631	latrophilin 3	Lphn3	2.1	0.005
1452497_a_at	NM_010901	Mm.373533	nuclear factor of activated T-cells, cytoplasmic, calcineurin-dependent 3	Nfatc3	2.1	0.019
1416504_at	NM_009469	Mm.271898	Unc-51 like kinase 1 (C. elegans)	Ulk1	2.11	0
1430309_at	NM_027707	Mm.240329	Nipped-B homolog (Drosophila)	Nipbl	2.11	0.015
1432360_a_at	NM_028651	Mm.271988	RIKEN cDNA 4930403J22 gene	4930403J22Rik	2.11	0.005
1458381_at	NM_172621	Mm.37666	chloride intracellular channel 5	Clic5	2.11	0.001
1416249_at	NM_138671	Mm.28347	cDNA sequence BC004012	BC004012	2.12	0.007
1416664_at	NM_023223	Mm.289747	cell division cycle 20 homolog (S. cerevisiae)	Cdc20	2.12	0.007
1460549_a_at	NM_178347	Mm.196638	CDC23 (cell division cycle 23, yeast, homolog)	Cdc23	2.12	0.015
1427074_at	NM_153594	Mm.271986	RIKEN cDNA 5330414D10 gene	5330414D10Rik	2.13	0
1448551_a_at	NM_030706	Mm.44876	tripartite motif protein 2	Trim2	2.13	0.015
1460295_s_at	NM_010560	Mm.4364	interleukin 6 signal transducer	Il6st	2.13	0.024
1422879_at	NM_013635	Mm.246304	synaptophysin-like protein	Sypl	2.14	0.006
1426824_at	NM_134013	Mm.240066	proteasome (prosome, macropain) activator subunit 4	Psme4	2.14	0
1430623_s_at	NM_028696	Mm.196290	RIKEN cDNA 5830411E10 gene	5830411E10Rik	2.14	0.016
1433468_at	NM_145836	Mm.248358	RIKEN cDNA 6430527G18 gene	6430527G18Rik	2.14	0.001
1450768_at	NM_007862	Mm.382	discs, large homolog 1 (Drosophila)	Dlgh1	2.14	0.027
1453604_a_at	NM_019702	Mm.25527	Hbs1-like (S. cerevisiae)	Hbs1l	2.14	0.004
1422975_at	NM_008604	Mm.296022	membrane metallo endopeptidase	Mme	2.15	0.029
1427255_s_at	NM_173364	Mm.326477	zinc finger protein 445	Zfp445	2.15	0.02
1429040_at	XM_486359	Mm.157360	RIKEN cDNA 2610005L07 gene	2610005L07Rik	2.15	0.002
1447940_a_at	XM_355754	Mm.245513	Braf transforming gene	Braf	2.15	0.033
1452742_at	NM_175114	Mm.305318	RIKEN cDNA 2310001H13 gene	2310001H13Rik	2.15	0.003
1420534_at	NM_021896	Mm.143831	guanylate cyclase 1, soluble, alpha 3	Gucy1a3	2.16	0
1426831_at	NM_145542	Mm.220328	S-adenosylhomocysteine hydrolase-like 1	Ahcyl1	2.16	0.01
1428946_at	NM_172712	Mm.34012	RIKEN cDNA 5730469D23 gene	5730469D23Rik	2.16	0.034
1455388_at	NM_183028	Mm.21539	RIKEN cDNA A030012M09 gene	A030012M09Rik	2.16	0.015
1419587_s_at	NM_133669	Mm.288141	retinitis pigmentosa 2 homolog (human)	Rp2h	2.17	0.019
1421282_at	NM_007555	Mm.118034	bone morphogenetic protein 5	Bmp5	2.17	0.02
1425330_a_at	NM_011151	Mm.249695	protein phosphatase 1B, magnesium dependent, beta isoform	Ppm1b	2.17	0.023
1438397_a_at	NM_133242	Mm.153895	RNA-binding region (RNP1, RRM) containing 2	Rnpc2	2.17	0.01
1451658_a_at	XM_131049	Mm.276043	polymerase (RNA) III (DNA directed) polypeptide C	Polr3c	2.17	0.024
1415810_at	---	---	---	---	2.18	0.002
1422978_at	NM_007807	Mm.200362	cytochrome b-245, beta polypeptide	Cybb	2.18	0.043
1423392_at	NM_013885	Mm.257765	chloride intracellular channel 4 (mitochondrial)	Clic4	2.18	0.012
1426485_at	NM_026390	Mm.293321	UBX domain containing 2	Ubxd2	2.18	0.007
1429655_at	NM_026149	Mm.292021	NudC domain containing 1	Nudcd1	2.18	0.03
1449503_at	NM_008465	Mm.6952	karyopherin (importin) alpha 1	Kpna1	2.18	0.001
1450767_at	NM_017464	Mm.288980	neural precursor cell expressed, developmentally down-regulated gene 9	Nedd9	2.18	0.001
1452187_at	NM_148930	Mm.259197	RNA binding motif protein 5	Rbm5	2.18	0.004
1416794_at	NM_019717	Mm.175403	ADP-ribosylation factor-like 6 interacting protein 2	Arl6ip2	2.19	0.004
1419153_at	NM_026515	Mm.269025	RIKEN cDNA 2810417H13 gene	2810417H13Rik	2.19	0.004
1421940_at	NM_009282	Mm.42135	stromal antigen 1	Stag1	2.19	0.02
1416802_a_at	NM_026410	Mm.23526	cell division cycle associated 5	Cdca5	2.2	0.001
1421835_at	NM_008635	Mm.20928	microtubule-associated protein 7	Mtap7	2.2	0.002
1449219_at	NM_021890	Mm.253875	fatty acid desaturase 3	Fads3	2.2	0.031
1456080_a_at	NM_012032	Mm.218473	Tumor differentially expressed 1	Tde1	2.2	0.028
1421064_at	NM_019579	Mm.313594	membrane protein, palmitoylated 5 (MAGUK p55 subfamily member 5)	Mpp5	2.21	0.018
1429046_at	NM_025481	Mm.340955	SMAD specific E3 ubiquitin protein ligase 2	Smurf2	2.21	0.006
1436858_at	NM_175341	Mm.238266	muscleblind-like 2	Mbnl2	2.21	0.035
1417300_at	NM_133888	Mm.287187	sphingomyelin phosphodiesterase, acid-like 3B	Smpdl3b	2.22	0.006
1423297_at	NM_013758	Mm.44106	adducin 3 (gamma)	Add3	2.22	0.003
1423457_at	NM_028756	Mm.264984	solute carrier family 35, member A5	Slc35a5	2.22	0.023
1425929_a_at	NM_020012	Mm.228903	ring finger protein 14	Rnf14	2.22	0
1426635_at	NM_133225	Mm.272981	acyl-Coenzyme A binding domain containing 3	Acbd3	2.22	0.011
1437354_at	NM_011668	Mm.9002	Ubiquitin protein ligase E3A	Ube3a	2.22	0.012
1424207_at	NM_053124	Mm.246803	SWI/SNF related, matrix associated, actin dependent regulator of chromatin, subfamily a, member 5	Smarca5	2.23	0.017
1451738_at	NM_139144	Mm.259191	O-linked N-acetylglucosamine (GlcNAc) transferase (UDP-N-acetylglucosamine:polypeptide-N-acetylglucosaminyl transferase)	Ogt	2.23	0.004
1415807_s_at	NM_011358	Mm.370205	splicing factor, arginine/serine-rich 2 (SC-35)	Sfrs2	2.24	0
1431035_at	NM_026102	Mm.87417	dishevelled associated activator of morphogenesis 1	Daam1	2.24	0.023
1437296_at	NM_178654	Mm.244236	protein kinase N2	Pkn2	2.24	0.001
1454107_a_at	NM_008442	Mm.355686	kinesin family member 2A	Kif2a	2.24	0.011
1454694_a_at	NM_011623	Mm.4237	topoisomerase (DNA) II alpha	Top2a	2.24	0.004
1416601_a_at	NM_019466	Mm.265744	Down syndrome critical region homolog 1 (human)	Dscr1	2.25	0.004
1424367_a_at	NM_011983	Mm.228	homer homolog 2 (Drosophila)	Homer2	2.25	0.001
1434206_s_at	NM_012023	Mm.240396	protein phosphatase 2, regulatory subunit B (B56), gamma isoform	Ppp2r5c	2.25	0.001
1454721_at	NM_178065	Mm.24446	RIKEN cDNA 1110018G07 gene	1110018G07Rik	2.25	0.009
1417821_at	NM_033075	Mm.22506	DNA segment, Chr 17, human D6S56E 5	D17H6S56E-5	2.26	0.017
1439377_x_at	NM_023223	Mm.289747	cell division cycle 20 homolog (S. cerevisiae)	Cdc20	2.26	0.007
1448595_a_at	NM_009052	Mm.14768	reduced expression 3	Rex3	2.26	0.008
1419191_at	NM_010434	Mm.257925	homeodomain interacting protein kinase 3	Hipk3	2.27	0.015
1420533_at	NM_021896	Mm.143831	guanylate cyclase 1, soluble, alpha 3	Gucy1a3	2.27	0.006
1421233_at	NM_016670	Mm.259295	Pbx/knotted 1 homeobox	Pknox1	2.27	0.035
1422485_at	NM_008540	Mm.100399	MAD homolog 4 (Drosophila)	Smad4	2.27	0
1422890_at	NM_130448	Mm.87246	protocadherin 18	Pcdh18	2.27	0.01
1418403_at	---	---	---	---	2.28	0.014
1430205_a_at	NM_025950	Mm.78875	cell division cycle 37 homolog (S. cerevisiae)-like 1	Cdc37l1	2.28	0.01
1444395_at	NM_178118	Mm.82598	DIX domain containing 1	Dixdc1	2.28	0.003
1454142_a_at	NM_133993	Mm.18834	RIKEN cDNA 2310058A11 gene	2310058A11Rik	2.28	0.03
1425465_a_at	NM_029457	Mm.297431	SUMO/sentrin specific protease 2	Senp2	2.29	0.001
1427510_at	XM_355574	Mm.254629	guanine nucleotide binding protein, alpha inhibiting 1	Gnai1	2.29	0.016
1423557_at	NM_008338	Mm.249364	interferon gamma receptor 2	Ifngr2	2.3	0
1423594_a_at	NM_007904	Mm.229532	endothelin receptor type B	Ednrb	2.3	0.026
1434106_at	NM_175266	Mm.209005	EPM2A (laforin) interacting protein 1	Epm2aip1	2.3	0.006
1438009_at	NM_178188	Mm.347700	histone 1, H2ad	Hist1h2ad	2.3	0.016
1416317_a_at	NM_024239	Mm.32801	Stam binding protein	Stambp	2.31	0.01
1422902_s_at	NM_023799	Mm.122725	meningioma expressed antigen 5 (hyaluronidase)	Mgea5	2.31	0.013
1428550_at	XM_148046	Mm.307028	RIKEN cDNA 1810015A11 gene	1810015A11Rik	2.31	0
1450015_x_at	NM_030750	Mm.280199	sphingosine-1-phosphate phosphatase 1	Sgpp1	2.31	0
1450400_at	NM_054089	Mm.171323	nuclear receptor coactivator 6 interacting protein	Ncoa6ip	2.31	0.002
1454665_at	XM_284454	Mm.334918	interferon regulatory factor 2 binding protein 2	Irf2bp2	2.31	0.007
1425382_a_at	NM_009700	Mm.250786	aquaporin 4	Aqp4	2.32	0.012
1427148_at	---	---	---	---	2.32	0
1452079_s_at	NM_033623	Mm.372237	testis derived transcript 3, pseudogene /// testis derived transcript 3	Tes3-ps /// Tes3	2.32	0.049
1454686_at	NM_198652	Mm.317041	RIKEN cDNA 6430706D22 gene	6430706D22Rik	2.32	0.019
1426314_at	NM_007904	Mm.229532	endothelin receptor type B	Ednrb	2.33	0
1429158_at	NM_175127	Mm.30737	F-box protein 28	Fbxo28	2.33	0.003
1439713_at	---	Mm.87506	RIKEN cDNA E130012M19 gene	E130012M19Rik	2.33	0
1418432_at	NM_133781	Mm.26135	calcium binding protein 39	Cab39	2.34	0.012
1423121_at	NM_031156	Mm.28366	insulin degrading enzyme	Ide	2.34	0.007
1424453_at	NM_009981	Mm.209300	phosphate cytidylyltransferase 1, choline, alpha isoform	Pcyt1a	2.34	0.004
1427495_at	NM_009135	Mm.38127	sodium channel, voltage-gated, type VII, alpha	Scn7a	2.34	0.002
1453920_a_at	XM_136156	Mm.291758	motile sperm domain containing 2	Mospd2	2.34	0.001
1431645_a_at	NM_008112	Mm.153226	guanosine diphosphate (GDP) dissociation inhibitor 3	Gdi3	2.35	0.01
1434748_at	NM_001004140	Mm.22448	cytoskeleton associated protein 2	Ckap2	2.35	0.002
1448364_at	NM_007635	Mm.3527	cyclin G2	Ccng2	2.35	0.006
1450124_a_at	NM_016745	Mm.6306	ATPase, Ca++ transporting, ubiquitous	Atp2a3	2.35	0.008
1451619_at	NM_146133	Mm.245830	golgi phosphoprotein 3-like	Golph3l	2.35	0.005
1416467_at	NM_010028	Mm.289662	DEAD/H (Asp-Glu-Ala-Asp/His) box polypeptide 3, X-linked	Ddx3x	2.36	0.011
1421215_a_at	NM_032008	Mm.36769	sarcolemma associated protein	Slmap	2.36	0
1432430_a_at	XM_109700	Mm.136418	RIKEN cDNA 1700081L11 gene	1700081L11Rik	2.36	0.01
1434178_at	XM_355579	Mm.332268	myeloid/lymphoid or mixed-lineage leukemia 3	Mll3	2.36	0.003
1421879_at	NM_016985	Mm.219672	myotubularin related protein 1	Mtmr1	2.37	0.005
1426839_at	NM_133692	Mm.37562	polymerase (DNA-directed), delta 3, accessory subunit	Pold3	2.37	0.004
1427188_at	NM_019927	Mm.305925	ariadne ubiquitin-conjugating enzyme E2 binding protein homolog 1 (Drosophila)	Arih1	2.37	0.01
1429533_at	NM_029673	Mm.235123	inner membrane protein, mitochondrial	Immt	2.37	0.032
1431018_at	XM_148044	Mm.201706	RIKEN cDNA 1810013L24 gene	1810013L24Rik	2.37	0.013
1438702_at	---	---	---	---	2.37	0.004
1416437_a_at	NM_013931	Mm.43081	mitogen-activated protein kinase 8 interacting protein 3	Mapk8ip3	2.38	0.009
1427253_s_at	NM_199196	Mm.283410	suppressor of zeste 12 homolog (Drosophila)	Suz12	2.38	0.011
1416786_at	NM_007394	Mm.689	activin A receptor, type 1	Acvr1	2.39	0.001
1423441_at	NM_008249	Mm.293529	transcription factor B2, mitochondrial	Tfb2m	2.4	0.007
1437878_s_at	---	---	---	---	2.4	0.028
1439041_at	NM_172653	Mm.233889	solute carrier family 39 (zinc transporter), member 10	Slc39a10	2.4	0.021
1452161_at	NM_178892	Mm.246398	TCDD-inducible poly(ADP-ribose) polymerase	Tiparp	2.4	0.006
1419257_at	NM_011541	Mm.207263	transcription elongation factor A (SII) 1	Tcea1	2.42	0.023
1422845_at	NM_007597	Mm.248827	calnexin	Canx	2.42	0
1427559_a_at	NM_009715	Mm.209903	activating transcription factor 2	Atf2	2.42	0.007
1451775_s_at	NM_133990	Mm.24208	interleukin 13 receptor, alpha 1	Il13ra1	2.42	0
1426371_at	NM_026143	Mm.206919	male sterility domain containing 2	Mlstd2	2.43	0.02
1436508_at	NM_175403	Mm.153963	RIKEN cDNA 2410014A08 gene	2410014A08Rik	2.43	0.02
1452461_a_at	NM_001004164	Mm.335190	hypothetical LOC432486	MGC79224	2.43	0.009
1450116_at	NM_019995	Mm.37356	DNA segment, Chr 3, ERATO Doi 300, expressed	D3Ertd300e	2.44	0.019
1450396_at	NM_021465	Mm.290422	stromal antigen 2	Stag2	2.44	0.001
1436706_at	NM_146234	Mm.291824	transmembrane protein 32	Tmem32	2.45	0.038
1447311_at	NM_009209	Mm.57040	solute carrier family 6 (neurotransmitter transporter, noradrenalin), member 2	Slc6a2	2.45	0.004
1420620_a_at	NM_011883	Mm.274360	ring finger protein 13	Rnf13	2.46	0.001
1421828_at	NM_008466	Mm.25548	karyopherin (importin) alpha 3	Kpna3	2.46	0.002
1424332_at	NM_139154	Mm.328872	Rab40c, member RAS oncogene family	Rab40c	2.46	0.001
1425050_at	NM_025478	Mm.182574	isochorismatase domain containing 1	Isoc1	2.46	0.001
1426657_s_at	NM_016966	Mm.16898	3-phosphoglycerate dehydrogenase	Phgdh	2.46	0.001
1424768_at	NM_145575	Mm.308134	caldesmon 1	Cald1	2.47	0.04
1437110_at	---	---	---	---	2.47	0.04
1449137_at	NM_008810	Mm.34775	pyruvate dehydrogenase E1 alpha 1	Pdha1	2.47	0.011
1421333_a_at	NM_030557	Mm.200378	myoneurin	Mynn	2.48	0.001
1424755_at	NM_146001	Mm.280805	huntingtin interacting protein 1	Hip1	2.48	0.005
1431804_a_at	NM_011450	Mm.124328	trans-acting transcription factor 3	Sp3	2.48	0
1453760_at	NM_027696	Mm.288721	RIKEN cDNA 4933425I22 gene	4933425I22Rik	2.48	0.033
1416019_at	NM_026106	Mm.303534	down-regulator of transcription 1	Dr1	2.49	0.004
1421426_at	NM_020259	Mm.254493	Hedgehog-interacting protein	Hhip	2.49	0.04
1429187_at	XM_128959	Mm.296043	transmembrane emp24 protein transport domain containing 7	Tmed7	2.49	0.003
1423089_at	NM_016963	Mm.371805	tropomodulin 3 /// similar to Ubiquitous tropomodulin (U-Tmod) (Tropomodulin 3)	Tmod3 /// LOC434449	2.5	0.02
1419288_at	NM_023844	Mm.41758	junction adhesion molecule 2	Jam2	2.51	0.011
1430533_a_at	NM_007614	Mm.291928	catenin beta	Catnb	2.51	0.004
1438040_a_at	NM_011631	Mm.87773	tumor rejection antigen gp96	Tra1	2.51	0.015
1428329_a_at	NM_026641	Mm.282614	WD repeat domain 56	Wdr56	2.52	0.003
1431037_a_at	NM_010485	Mm.119162	ELAV (embryonic lethal, abnormal vision, Drosophila)-like 1 (Hu antigen R)	Elavl1	2.52	0
1420852_a_at	NM_016888	Mm.258094	UDP-GlcNAc:betaGal beta-1,3-N-acetylglucosaminyltransferase 1	B3gnt1	2.53	0.001
1423117_at	NM_030722	Mm.34701	pumilio 1 (Drosophila)	Pum1	2.54	0.004
1426532_at	NM_144516	Mm.258773	zinc finger, MYND domain containing 11	Zmynd11	2.54	0.007
1420908_at	NM_009847	Mm.218637	CD2-associated protein	Cd2ap	2.55	0.004
1437372_at	NM_001013391	Mm.288682	cleavage and polyadenylation specific factor 6	Cpsf6	2.55	0.023
1448851_a_at	NM_016775	Mm.140761	DnaJ (Hsp40) homolog, subfamily C, member 5	Dnajc5	2.55	0.021
1450113_at	---	---	---	---	2.55	0.015
1429332_at	XM_488055	Mm.292102	RIKEN cDNA 4632427E13 gene /// similar to 40S ribosomal protein S3a (V-fos transformation effector protein)	4632427E13Rik /// LOC435992	2.56	0.011
1424342_at	NM_027226	Mm.12831	forty-two-three domain containing 1	Fyttd1	2.57	0.004
1448309_at	NM_018829	Mm.352104	adaptor-related protein complex 3, mu 1 subunit	Ap3m1	2.58	0.018
1453103_at	---	---	---	---	2.58	0.034
1420651_at	NM_013799	Mm.216321	arginine-tRNA-protein transferase 1	Ate1	2.59	0.049
1420835_at	NM_026232	Mm.46067	solute carrier family 25, member 30	Slc25a30	2.59	0.004
1450025_at	NM_053117	Mm.24678	par-6 partitioning defective 6 homolog gamma (C. elegans)	Pard6g	2.6	0
1451793_at	NM_029436	Mm.274579	RIKEN cDNA 4930429H24 gene	4930429H24Rik	2.6	0.023
1456407_a_at	NM_172664	Mm.136511	tousled-like kinase 1	Tlk1	2.6	0.011
1425474_a_at	NM_147153	Mm.246131	vacuolar protein sorting 39 (yeast)	Vps39	2.61	0
1448534_at	NM_007547	Mm.1682	protein tyrosine phosphatase, non-receptor type substrate 1	Ptpns1	2.61	0.007
1422526_at	NM_007981	Mm.210323	acyl-CoA synthetase long-chain family member 1	Acsl1	2.62	0.028
1426370_at	NM_026143	Mm.206919	male sterility domain containing 2	Mlstd2	2.62	0.032
1438496_a_at	NM_172779	Mm.72753	RIKEN cDNA 6330505F04 gene	6330505F04Rik	2.62	0.029
1448603_at	NM_009274	Mm.288728	serine/arginine-rich protein specific kinase 2	Srpk2	2.62	0.001
1451646_at	NM_146156	Mm.22778	PDLIM1 interacting kinase 1 like	Pdik1l	2.62	0.007
1451871_a_at	NM_010284	Mm.3986	growth hormone receptor	Ghr	2.62	0.001
1421102_a_at	NM_009498	Mm.273930	vesicle-associated membrane protein 3	Vamp3	2.63	0.029
1436372_a_at	NM_053181	Mm.171484	expressed sequence AA415817	AA415817	2.63	0.019
1460290_at	NM_022882	Mm.227924	lipin 2	Lpin2	2.64	0.026
1423597_at	---	---	---	---	2.65	0.004
1417496_at	NM_007752	Mm.13787	ceruloplasmin	Cp	2.66	0.031
1422900_at	NM_023799	Mm.122725	meningioma expressed antigen 5 (hyaluronidase)	Mgea5	2.66	0.017
1453307_a_at	NM_021505	Mm.332667	anaphase-promoting complex subunit 5	Anapc5	2.66	0.005
1422901_at	NM_023799	Mm.122725	meningioma expressed antigen 5 (hyaluronidase)	Mgea5	2.67	0.01
1418023_at	NM_053089	Mm.275281	NMDA receptor-regulated gene 1	Narg1	2.68	0.002
1425053_at	NM_025478	Mm.182574	isochorismatase domain containing 1	Isoc1	2.69	0.001
1417570_at	---	---	---	---	2.7	0.001
1448814_at	NM_021356	Mm.277409	growth factor receptor bound protein 2-associated protein 1	Gab1	2.71	0.001
1420696_at	NM_013657	Mm.5071	sema domain, immunoglobulin domain (Ig), short basic domain, secreted, (semaphorin) 3C	Sema3c	2.72	0.002
1420918_at	NM_133220	Mm.336410	serum/glucocorticoid regulated kinase 3	Sgk3	2.72	0
1450385_at	NM_008466	Mm.25548	karyopherin (importin) alpha 3	Kpna3	2.72	0.004
1438661_a_at	NM_007477	Mm.5061	ADP-ribosylation factor 2	Arf2	2.73	0.011
1451733_at	NM_008105	Mm.314757	glucosaminyl (N-acetyl) transferase 2, I-branching enzyme	Gcnt2	2.73	0.001
1421857_at	NM_009615	Mm.355306	a disintegrin and metalloproteinase domain 17	Adam17	2.74	0.005
1426319_at	NM_027924	Mm.141452	platelet-derived growth factor, D polypeptide	Pdgfd	2.74	0.01
1426575_at	NM_144792	Mm.171256	transmembrane protein 23	Tmem23	2.74	0.032
1452080_a_at	NM_033623	Mm.372237	testis derived transcript 3, pseudogene /// testis derived transcript 3	Tes3-ps /// Tes3	2.74	0.006
1453054_at	NM_029153	Mm.201455	secretory carrier membrane protein 1	Scamp1	2.74	0.015
1420847_a_at	NM_010207	Mm.16340	fibroblast growth factor receptor 2	Fgfr2	2.75	0.003
1421167_at	NM_015804	Mm.257837	ATPase, class VI, type 11A	Atp11a	2.75	0.014
1418427_at	NM_008448	Mm.223744	kinesin family member 5B	Kif5b	2.76	0.005
1421026_at	NM_010302	Mm.370185	guanine nucleotide binding protein, alpha 12	Gna12	2.78	0.008
1420607_at	NM_026434	Mm.205937	RNA binding motif protein 18	Rbm18	2.79	0.013
1418469_at	NM_173440	Mm.74711	nuclear receptor interacting protein 1	Nrip1	2.8	0.025
1422535_at	---	---	---	---	2.8	0.008
1419032_at	NM_133729	Mm.46254	RIKEN cDNA 2610018G03 gene	2610018G03Rik	2.82	0.016
1421448_at	NM_001003719	Mm.292180	GTPase activating RANGAP domain-like 1	Garnl1	2.82	0.001
1447363_s_at	NM_009773	Mm.29133	budding uninhibited by benzimidazoles 1 homolog, beta (S. cerevisiae)	Bub1b	2.82	0.001
1448205_at	NM_172301	Mm.260114	cyclin B1, related sequence 1 /// cyclin B1	Ccnb1-rs1 /// Ccnb1	2.82	0.002
1425179_at	NM_009171	Mm.57726	serine hydroxymethyl transferase 1 (soluble)	Shmt1	2.84	0.003
1427321_s_at	NM_009988	Mm.66222	coxsackievirus and adenovirus receptor	Cxadr	2.84	0.006
1453179_at	---	---	---	---	2.86	0.001
1420858_at	NM_008862	Mm.3193	protein kinase inhibitor, alpha	Pkia	2.87	0.013
1420889_at	NM_008222	Mm.284033	holocytochrome c synthetase	Hccs	2.87	0
1427797_s_at	NM_007799	Mm.230249	cathepsin E	Ctse	2.88	0.002
1450082_s_at	NM_023794	Mm.155708	ets variant gene 5	Etv5	2.88	0.015
1450915_at	NM_009680	Mm.21185	adaptor-related protein complex 3, beta 1 subunit	Ap3b1	2.88	0.006
1416162_at	NM_009009	Mm.182628	RAD21 homolog (S. pombe)	Rad21	2.89	0.001
1417792_at	NM_008717	Mm.132392	zinc finger, matrin-like	Zfml	2.9	0.019
1422882_at	NM_013635	Mm.246304	synaptophysin-like protein	Sypl	2.9	0.004
1415823_at	---	---	---	---	2.91	0.002
1415997_at	NM_001009935	Mm.271877	thioredoxin interacting protein	Txnip	2.91	0.012
1421854_at	NM_008013	Mm.292100	fibrinogen-like protein 2	Fgl2	2.91	0.005
1432272_a_at	NM_015769	Mm.287837	excision repair cross-complementing rodent repair deficiency, complementation group 4	Ercc4	2.91	0.005
1450377_at	NM_011580	Mm.4159	thrombospondin 1	Thbs1	2.91	0.018
1420998_at	NM_023794	Mm.155708	ets variant gene 5	Etv5	2.92	0.009
1425605_a_at	NM_020295	Mm.41572	limb region 1	Lmbr1	2.92	0.032
1426226_at	NM_007890	Mm.310973	dual-specificity tyrosine-(Y)-phosphorylation regulated kinase 1a	Dyrk1a	2.92	0.019
1449551_at	NM_008659	Mm.234502	myosin IC	Myo1c	2.92	0.01
1421269_at	NM_011673	Mm.198803	UDP-glucose ceramide glucosyltransferase	Ugcg	2.93	0.002
1421415_s_at	NM_008105	Mm.314757	glucosaminyl (N-acetyl) transferase 2, I-branching enzyme	Gcnt2	2.94	0
1439158_at	NM_172664	Mm.136511	tousled-like kinase 1	Tlk1	2.95	0.003
1430692_a_at	NM_011344	Mm.250605	Sel1 (suppressor of lin-12) 1 homolog (C. elegans)	Sel1h	2.96	0.006
1417541_at	NM_008234	Mm.57223	helicase, lymphoid specific	Hells	2.97	0
1422078_at	NM_011785	Mm.235194	thymoma viral proto-oncogene 3	Akt3	2.97	0.029
1432143_a_at	NM_153198	Mm.87639	high mobility group box transcription factor 1	Hbp1	2.97	0.022
1448314_at	NM_007659	Mm.281367	cell division cycle 2 homolog A (S. pombe)	Cdc2a	2.97	0.001
1450846_at	NM_025824	Mm.261831	basic leucine zipper and W2 domains 1	Bzw1	2.98	0.014
1417401_at	NM_030690	Mm.212395	retinoic acid induced 14	Rai14	2.99	0.002
1427262_at	---	---	---	---	2.99	0.045
1419088_at	NM_011595	Mm.4871	tissue inhibitor of metalloproteinase 3	Timp3	3	0.039
1427468_at	NM_008914	Mm.274432	protein phosphatase 3, catalytic subunit, beta isoform	Ppp3cb	3	0.005
1452364_at	NM_199196	Mm.283410	suppressor of zeste 12 homolog (Drosophila)	Suz12	3	0.004
1449928_at	NM_025975	Mm.29150	t-complex-associated-testis-expressed 1-like	Tcte1l	3.01	0.018
1422842_at	NM_011917	Mm.3065	5'-3' exoribonuclease 2	Xrn2	3.02	0.009
1426641_at	NM_144551	Mm.235729	tribbles homolog 2 (Drosophila)	Trib2	3.02	0.015
1429502_at	NM_030201	Mm.26704	stress 70 protein chaperone, microsome-associated, human homolog	Stch	3.02	0.001
1448607_at	NM_021524	Mm.202727	pre-B-cell colony-enhancing factor 1	Pbef1	3.02	0.006
1421845_at	NM_025673	Mm.250936	golgi phosphoprotein 3	Golph3	3.03	0.009
1434469_at	XM_194424	Mm.34348	DNA segment, Chr 8, ERATO Doi 69, expressed	D8Ertd69e	3.07	0.006
1421908_a_at	NM_011544	Mm.171615	transcription factor 12	Tcf12	3.11	0.007
1453949_s_at	NM_008866	Mm.299955	lysophospholipase 1	Lypla1	3.12	0.023
1416835_s_at	NM_007444	Mm.253533	S-adenosylmethionine decarboxylase 1 /// S-adenosylmethionine decarboxylase 2	Amd1 /// Amd2	3.13	0.018
1437513_a_at	NM_019760	Mm.29344	tumor differentially expressed 2	Tde2	3.13	0.021
1420411_a_at	NM_025951	Mm.248647	phosphatidylinositol 4-kinase type 2 beta	Pi4k2b	3.14	0.002
1431133_at	NM_176837	Mm.356496	Rho GTPase activating protein 18	Arhgap18	3.14	0
1434374_at	NM_178764	Mm.260362	RIKEN cDNA B930006L02 gene	B930006L02Rik	3.15	0.016
1416893_at	NM_025626	Mm.277864	RIKEN cDNA 3110001A13 gene	3110001A13Rik	3.16	0.003
1424778_at	NM_178606	Mm.41272	DNA segment, Chr 10, University of California at Los Angeles 1	D10Ucla1	3.16	0.019
1436535_at	NM_013835	Mm.40370	Sjogren syndrome antigen A2	Ssa2	3.16	0.027
1416525_at	NM_025287	Mm.285454	speckle-type POZ protein	Spop	3.18	0.01
1453163_at	XM_137239	Mm.207499	protein phosphatase 1, regulatory (inhibitor) subunit 12A	Ppp1r12a	3.18	0.022
1422864_at	NM_009821	Mm.4081	runt related transcription factor 1	Runx1	3.19	0.01
1430981_s_at	NM_028487	Mm.57286	RIKEN cDNA 1700034P14 gene	1700034P14Rik	3.19	0.017
1419586_at	NM_133669	Mm.288141	retinitis pigmentosa 2 homolog (human)	Rp2h	3.2	0.002
1436519_a_at	NM_172401	Mm.25608	RIKEN cDNA 1110057K04 gene	1110057K04Rik	3.21	0.041
1434357_a_at	NM_008379	Mm.251013	karyopherin (importin) beta 1	Kpnb1	3.22	0.018
1431031_at	NM_194262	Mm.193588	AT rich interactive domain 4B (Rbp1 like)	Arid4b	3.24	0
1420971_at	NM_009461	Mm.275195	ubiquitin protein ligase E3 component n-recognin 1	Ubr1	3.25	0
1448780_at	NM_009194	Mm.4168	solute carrier family 12, member 2	Slc12a2	3.25	0.017
1417323_at	NM_019976	Mm.214328	RIKEN cDNA 5430413I02 gene	5430413I02Rik	3.28	0.006
1418513_at	NM_019635	Mm.262330	serine/threonine kinase 3 (Ste20, yeast homolog)	Stk3	3.29	0.009
1427831_s_at	NM_011981	Mm.195092	zinc finger protein 260	Zfp260	3.29	0.014
1450136_at	NM_007646	Mm.249873	CD38 antigen	Cd38	3.29	0
1450037_at	NM_009481	Mm.242646	ubiquitin specific protease 9, X chromosome	Usp9x	3.3	0.009
1425725_s_at	NM_012023	Mm.240396	Protein phosphatase 2, regulatory subunit B (B56), gamma isoform	Ppp2r5c	3.31	0.009
1427489_at	NM_001001309	Mm.329997	integrin alpha 8	Itga8	3.31	0.009
1434644_at	NM_020601	Mm.258476	transducin (beta)-like 1 X-linked	Tbl1x	3.33	0.014
1427276_at	NM_133786	Mm.206841	SMC4 structural maintenance of chromosomes 4-like 1 (yeast)	Smc4l1	3.34	0.013
1449011_at	NM_011390	Mm.275800	solute carrier family 12, member 7	Slc12a7	3.34	0.004
1422556_at	NM_010303	Mm.193925	guanine nucleotide binding protein, alpha 13	Gna13	3.35	0.004
1448627_s_at	NM_023209	Mm.24337	PDZ binding kinase	Pbk	3.39	0.002
1453263_at	NM_030153	Mm.253902	MAK10 homolog, amino-acid N-acetyltransferase subunit, (S. cerevisiae)	Mak10	3.39	0.005
1456043_at	NM_001004143	Mm.30602	ubiquitin specific protease 22	Usp22	3.39	0.001
1423743_at	NM_145985	Mm.371682	archain 1	Arcn1	3.42	0.005
1427359_at	XM_145254	Mm.293175	RIKEN cDNA A630082K20 gene	A630082K20Rik	3.42	0.009
1431606_a_at	NM_021421	Mm.289914	DNA segment, Chr 1, ERATO Doi 396, expressed	D1Ertd396e	3.42	0.019
1451072_a_at	NM_011278	Mm.21281	ring finger protein 4	Rnf4	3.42	0.005
1431707_a_at	NM_011182	Mm.281003	pleckstrin homology, Sec7 and coiled-coil domains 3	Pscd3	3.43	0.009
1432004_a_at	NM_007871	Mm.39292	dynamin 2	Dnm2	3.43	0.027
1460384_a_at	NM_194262	Mm.193588	AT rich interactive domain 4B (Rbp1 like)	Arid4b	3.43	0.021
1455836_at	NM_011112	Mm.255877	poly (A) polymerase alpha	Papola	3.44	0.01
1434393_at	XM_483996	Mm.119155	ubiquitin specific protease 34	Usp34	3.46	0.002
1420951_a_at	NM_019973	Mm.46401	Son cell proliferation protein	Son	3.47	0.005
1422772_at	NM_052993	Mm.102752	core 1 UDP-galactose:N-acetylgalactosamine-alpha-R beta 1,3-galactosyltransferase	C1galt1	3.47	0.008
1425581_s_at	NM_144731	Mm.62886	UDP-N-acetyl-alpha-D-galactosamine: polypeptide N-acetylgalactosaminyltransferase 7	Galnt7	3.47	0.016
1448127_at	NM_009103	Mm.197486	ribonucleotide reductase M1	Rrm1	3.47	0.001
1426433_at	NM_026793	Mm.338242	myc target 1	Myct1	3.48	0.018
1421143_at	NM_007858	Mm.195916	diaphanous homolog 1 (Drosophila)	Diap1	3.49	0.011
1419513_a_at	NM_007900	Mm.261453	ect2 oncogene	Ect2	3.53	0.003
1452430_s_at	NM_173374	Mm.45645	splicing factor, arginine/serine-rich 1 (ASF/SF2)	Sfrs1	3.53	0.007
1416132_at	NM_133766	Mm.260647	RIKEN cDNA C920006C10 gene	C920006C10Rik	3.54	0
1418280_at	NM_011803	Mm.275036	Kruppel-like factor 6	Klf6	3.55	0.001
1422865_at	NM_009821	Mm.4081	runt related transcription factor 1	Runx1	3.56	0.001
1446990_at	NM_010905	Mm.31274	nuclear factor I/A	Nfia	3.57	0.006
1456088_at	NM_009688	Mm.259879	Baculoviral IAP repeat-containing 4	Birc4	3.58	0.018
1452483_a_at	NM_009851	Mm.330428	CD44 antigen	Cd44	3.6	0.019
1422430_at	NM_021891	Mm.236114	fidgetin-like 1	Fignl1	3.62	0.001
1448158_at	NM_011519	Mm.2580	syndecan 1	Sdc1	3.63	0.002
1418675_at	NM_011019	Mm.10760	oncostatin M receptor	Osmr	3.69	0.005
1450379_at	NM_010833	Mm.138876	moesin	Msn	3.7	0.007
1451109_a_at	NM_010890	Mm.279923	neural precursor cell expressed, developmentally down-regulted gene 4	Nedd4	3.7	0.002
1450105_at	---	---	---	---	3.72	0.003
1423048_a_at	NM_023764	Mm.103551	toll interacting protein	Tollip	3.74	0.015
1420975_at	NM_011714	Mm.40331	bromodomain adjacent to zinc finger domain, 1B	Baz1b	3.77	0.02
1439214_a_at	NM_007466	Mm.181824	apoptosis inhibitor 5	Api5	3.77	0.039
1426574_a_at	NM_013758	Mm.44106	adducin 3 (gamma)	Add3	3.78	0
1454104_a_at	NM_025807	Mm.19325	solute carrier family 16 (monocarboxylic acid transporters), member 9	Slc16a9	3.79	0.009
1449862_a_at	NM_025951	Mm.248647	phosphatidylinositol 4-kinase type 2 beta	Pi4k2b	3.83	0.009
1418020_s_at	NM_007754	Mm.276736	carboxypeptidase D	Cpd	3.84	0.006
1422904_at	NM_018881	Mm.10929	flavin containing monooxygenase 2	Fmo2	3.84	0.019
1450378_at	NM_009318	Mm.154457	TAP binding protein	Tapbp	3.84	0.01
1418019_at	NM_007754	Mm.276736	carboxypeptidase D	Cpd	3.85	0.016
1454659_at	NM_178788	Mm.121549	dCMP deaminase	Dctd	3.85	0.002
1452427_s_at	NM_021345	Mm.308180	expressed sequence AW742319	AW742319	3.86	0.002
1450006_at	NM_019744	Mm.371598	nuclear receptor coactivator 4	Ncoa4	3.87	0.002
1453736_s_at	NM_181278	Mm.28449	RIKEN cDNA B230219D22 gene	B230219D22Rik	3.9	0.007
1451010_at	NM_133702	Mm.294617	RIKEN cDNA 1500002M01 gene	1500002M01Rik	3.91	0.013
1421898_a_at	NM_008209	Mm.7580	major histocompatibility complex, class I-related	Mr1	4	0.007
1418231_at	NM_026148	Mm.57734	LIM and senescent cell antigen-like domains 1	Lims1	4.07	0.022
1415801_at	NM_010288	Mm.338720	gap junction membrane channel protein alpha 1	Gja1	4.09	0.034
1417330_at	NM_018824	Mm.103581	solute carrier family 23 (nucleobase transporters), member 2	Slc23a2	4.09	0.024
1427471_at	NM_015822	Mm.214746	F-box and leucine-rich repeat protein 3	Fbxl3	4.11	0.005
1427569_a_at	NM_011682	Mm.331784	utrophin	Utrn	4.11	0.008
1450295_s_at	NM_027514	Mm.358660	poliovirus receptor	Pvr	4.23	0.033
1420867_at	NM_019770	Mm.325307	RIKEN cDNA 1110032D12 gene	1110032D12Rik	4.25	0.01
1425620_at	NM_011578	Mm.200775	transforming growth factor, beta receptor III	Tgfbr3	4.32	0.002
1450259_a_at	NM_011488	Mm.277403	signal transducer and activator of transcription 5A	Stat5a	4.32	0
1450007_at	NM_019769	Mm.214765	RIKEN cDNA 1500003O03 gene	1500003O03Rik	4.35	0.008
1448482_at	NM_026228	Mm.30239	solute carrier family 39 (metal ion transporter), member 8	Slc39a8	4.36	0.001
1448662_at	NM_008056	Mm.4769	frizzled homolog 6 (Drosophila)	Fzd6	4.39	0.001
1434278_at	---	---	---	---	4.42	0
1458518_at	NM_175937	Mm.7233	cytoplasmic polyadenylation element binding protein 2	Cpeb2	4.43	0
1431065_at	NM_028932	Mm.37770	ELL associated factor 1	Eaf1	4.48	0
1423308_at	NM_009443	Mm.246563	trans-golgi network protein	Tgoln1	4.49	0.02
1428304_at	---	---	---	---	4.51	0.005
1433515_s_at	XM_284250	Mm.272548	ethanolamine kinase 1	Etnk1	4.51	0.02
1420924_at	NM_011594	Mm.206505	tissue inhibitor of metalloproteinase 2	Timp2	4.55	0.015
1452496_at	NM_001001798	Mm.327798	Atpase, class VI, type 11C	Atp11c	4.55	0.011
1426478_at	NM_145452	Mm.259653	RAS p21 protein activator 1	Rasa1	4.57	0
1423598_at	NM_009727	Mm.153230	ATPase, aminophospholipid transporter (APLT), class I, type 8A, member 1	Atp8a1	4.6	0.007
1423198_a_at	NM_134034	Mm.276386	expressed sequence AW011752	AW011752	4.61	0.015
1430984_at	NM_018745	Mm.250214	ornithine decarboxylase antizyme inhibitor	Oazin	4.62	0.045
1454174_a_at	XM_135837	Mm.290704	RIKEN cDNA C330007P06 gene	C330007P06Rik	4.67	0.043
1421895_at	NM_012010	Mm.218851	eukaryotic translation initiation factor 2, subunit 3, structural gene X-linked	Eif2s3x	4.71	0.016
1440894_at	XM_137316	Mm.296805	RIKEN cDNA B130008E12 gene	B130008E12Rik	4.73	0.047
1425621_at	---	---	---	---	4.79	0.016
1449262_s_at	NM_011699	Mm.235300	lin 7 homolog c (C. elegans)	Lin7c	4.86	0.007
1416704_at	NM_011951	Mm.311337	mitogen activated protein kinase 14	Mapk14	4.89	0.009
1421839_at	NM_013454	Mm.277376	ATP-binding cassette, sub-family A (ABC1), member 1	Abca1	4.89	0.012
1451667_at	NM_145413	Mm.229107	RIKEN cDNA C530043G21 gene	C530043G21Rik	4.98	0.008
1424942_a_at	NM_010849	Mm.2444	myelocytomatosis oncogene	Myc	5.02	0.001
1431206_at	XM_486197	Mm.130721	RIKEN cDNA 5730601F06 gene	5730601F06Rik	5.02	0.002
1453988_a_at	NM_031156	Mm.28366	insulin degrading enzyme	Ide	5.08	0.021
1427414_at	NM_008924	Mm.253102	protein kinase, cAMP dependent regulatory, type II alpha	Prkar2a	5.09	0.015
1448183_a_at	NM_010431	Mm.3879	hypoxia inducible factor 1, alpha subunit	Hif1a	5.11	0.009
1448348_at	NM_016739	Mm.254134	GPI-anchored membrane protein 1	Gpiap1	5.19	0.015
1421832_at	NM_023053	Mm.10153	twisted gastrulation homolog 1 (Drosophila)	Twsg1	5.25	0.016
1418470_at	NM_009535	Mm.4558	Yamaguchi sarcoma viral (v-yes) oncogene homolog 1	Yes1	5.28	0
1434280_at	---	---	RIKEN cDNA E430003D02 gene	E430003D02Rik	5.31	0.001
1439151_at	NM_177092	Mm.169755	methionine sulfoxide reductase B3	Msrb3	5.34	0.027
1422017_s_at	NM_133797	Mm.24593	RIKEN cDNA 4833439L19 gene	4833439L19Rik	5.75	0.011
1427430_at	XM_484932	Mm.170002	expressed sequence AI848100	AI848100	5.76	0.008
1450392_at	NM_013454	Mm.277376	ATP-binding cassette, sub-family A (ABC1), member 1	Abca1	5.88	0.039
1454633_at	XM_284250	Mm.272548	ethanolamine kinase 1	Etnk1	5.88	0.004
1422966_a_at	NM_011638	Mm.28683	transferrin receptor	Tfrc	5.89	0.023
1426849_at	NM_207209	Mm.192303	SEC24 related gene family, member B (S. cerevisiae)	Sec24b	5.94	0.004
1425576_at	NM_145542	Mm.220328	S-adenosylhomocysteine hydrolase-like 1	Ahcyl1	5.97	0.003
1420948_s_at	---	---	RIKEN cDNA 4833408C14 gene	4833408C14Rik	5.98	0.003
1425461_at	NM_134015	Mm.28017	F-box and WD-40 domain protein 11	Fbxw11	6.01	0.021
1415784_at	NM_022997	Mm.296520	vacuolar protein sorting 35	Vps35	6.05	0.019
1422123_s_at	NM_007543	Mm.322502	CEA-related cell adhesion molecule 1 /// CEA-related cell adhesion molecule 2	Ceacam1 /// Ceacam2	6.06	0.036
1418489_a_at	NM_018782	Mm.75467	calcitonin receptor-like	Calcrl	6.08	0.018
1450104_at	NM_007399	Mm.3037	a disintegrin and metalloprotease domain 10	Adam10	6.08	0.021
1416157_at	NM_009502	Mm.279361	vinculin	Vcl	6.14	0.014
1425834_a_at	NM_008149	Mm.210196	glycerol-3-phosphate acyltransferase, mitochondrial	Gpam	6.25	0.037
1419099_x_at	NM_013515	Mm.295284	stomatin	Stom	6.27	0.021
1431039_at	XM_194424	Mm.34348	DNA segment, Chr 8, ERATO Doi 69, expressed	D8Ertd69e	6.32	0.001
1419098_at	NM_013515	Mm.295284	stomatin	Stom	6.41	0.044
1451843_a_at	NM_010283	Mm.281124	glycoprotein galactosyltransferase alpha 1, 3	Ggta1	6.54	0
1415893_at	NM_009163	Mm.200373	sphingosine phosphate lyase 1	Sgpl1	6.59	0.006
1417514_at	NM_138744	Mm.200783	synovial sarcoma, X breakpoint 2 interacting protein	Ssx2ip	6.88	0.001
1433492_at	NM_013511	Mm.306026	erythrocyte protein band 4.1-like 2	Epb4.1l2	6.92	0.007
1442449_at	NM_009209	Mm.57040	solute carrier family 6 (neurotransmitter transporter, noradrenalin), member 2	Slc6a2	7.13	0.021
1421866_at	NM_008173	Mm.129481	nuclear receptor subfamily 3, group C, member 1	Nr3c1	7.29	0.012
1425829_a_at	NM_054098	Mm.31403	tumor necrosis factor, alpha-induced protein 9	Tnfaip9	7.45	0
1426331_a_at	NM_145148	Mm.27789	FERM domain containing 4B	Frmd4b	7.48	0.006
1416191_at	NM_016906	Mm.28375	Sec61 alpha 1 subunit (S. cerevisiae)	Sec61a1	7.62	0.017
1415777_at	NM_018874	Mm.10753	pancreatic lipase related protein 1	Pnliprp1	8.4	0
1431030_a_at	NM_020012	Mm.228903	ring finger protein 14	Rnf14	8.99	0.023
1416190_a_at	NM_016906	Mm.28375	Sec61 alpha 1 subunit (S. cerevisiae)	Sec61a1	9.19	0.02
1451846_at	NM_028757	Mm.120298	nebulette	Nebl	9.37	0.029
1421239_at	NM_010560	Mm.4364	interleukin 6 signal transducer	Il6st	9.95	0.011
1419157_at	NM_009238	Mm.240627	SRY-box containing gene 4	Sox4	10.3	0.043
1460661_at	NM_010101	Mm.136736	endothelial differentiation, sphingolipid G-protein-coupled receptor, 3	Edg3	10.76	0.012
1448375_at	NM_133352	Mm.246440	SM-11044 binding protein	MGI:1914262	10.82	0.019
1431214_at	NM_001012326	---	RIKEN cDNA 1300007C21 gene /// similar to Retrovirus-related POL polyprotein (Endonuclease)	1300007C21Rik /// LOC433762	10.99	0.001
1450494_x_at	NM_011926	Mm.322502	CEA-related cell adhesion molecule 1	Ceacam1	11.05	0.006
1422990_at	NM_008591	Mm.86844	met proto-oncogene	Met	11.99	0.001
1424484_at	NM_145571	Mm.29500	MOB1, Mps One Binder kinase activator-like 1B (yeast)	Mobk1b	12.12	0.012
1454904_at	---	---	---	---	12.9	0.002
1421441_at	NM_009640	Mm.309336	angiopoietin 1	Angpt1	13.73	0.002
