# Supplementary material for: Transcription profiling of lung adenocarcinomas of c-myc-transgenic mice: Identification of the c-myc regulatory gene network
Source: BMC Syst Biol. 2008 May 22;2:46. doi: 10.1186/1752-0509-2-46 (PMC2430022; doi:10.1186/1752-0509-2-46)
Supplement: Additional file 2 — RefSeq IDs of genes the promoters of which were used as control promoters in promoter analysis. [file 1752-0509-2-46-S2.xls]

## Sheet: Tabelle1
NM_001004143		NM_025407
NM_007477		NM_025408
NM_007590		NM_025437
NM_007791		NM_025482
NM_007907		NM_025647
NM_007929		NM_025892
NM_008142		NM_025982
NM_008320		NM_026034
NM_008822		NM_026159
NM_008850		NM_026454
NM_008910		NM_026664
NM_008927		NM_026764
NM_008990		NM_026921
NM_009048		NM_027016
NM_009395		NM_027797
NM_009507		NM_027976
NM_009721		NM_028018
NM_009725		NM_028811
NM_009974		NM_028839
NM_010045		NM_028874
NM_010048		NM_028898
NM_010064		NM_029564
NM_010269		NM_029759
NM_010749		NM_029850
NM_010764		NM_030253
NM_010906		NM_030685
NM_011042		NM_031998
NM_011405		NM_133668
NM_011695		NM_133672
NM_011919		NM_133763
NM_011956		NM_133885
NM_012010		NM_134024
NM_013685		NM_134099
NM_013782		NM_134134
NM_016703		NM_145405
NM_016716		NM_145445
NM_016792		NM_145455
NM_016802		NM_146091
NM_017366		NM_146150
NM_019396		NM_153415
NM_019656		NM_153552
NM_019770		NM_172300
NM_019771		NM_173363
NM_019787		NM_175300
NM_019793		NM_175389
NM_019794		NM_177594
NM_021284		NM_178892
NM_021434		NM_181040
NM_022314		NM_194340
NM_023735		NM_198653
