# Supplementary material for: Transcription profiling of lung adenocarcinomas of c-myc-transgenic mice: Identification of the c-myc regulatory gene network
Source: BMC Syst Biol. 2008 May 22;2:46. doi: 10.1186/1752-0509-2-46 (PMC2430022; doi:10.1186/1752-0509-2-46)
Supplement: Additional file 3 — Putative direct c-Myc targets: positions of c-Myc binding sites in the promoter. RefSeq accession numbers, gene symbols, and gene titles of the putative c-Myc targets are listed in this table. Moreover, the TRANSFAC identifier of the respective matrix, the position of the hit (1 = 1000 bp upstream of TSS; 1100 = 100 bp downstream of TSS), and the corresponding recognized sequence are included in the right column. [file 1752-0509-2-46-S3.xls]

## Sheet: Tabelle1
RefSeq	Gene symbol	Gene title	Matrices which found BSs in the promoter sequences	Biological process
accession number			of 361 c-Myc-regulated genes; positions and sequences of BSs
NM_018782	Calcrl	calcitonin receptor-like	V$MYC_Q2 525 (-) acACGTG	signal transduction
			V$MYC_Q2 526 (+) CACGTgg
NM_013454	Abca1	ATP-binding cassette, sub-family A (ABC1), member 1	V$MYC_Q2 850 (-) ccACGTG	transport cholesterol
			V$MYC_Q2 851 (+) CACGTgc
NM_026106	Dr1	down-regulator of transcription 1	V$EBOX_Q6_01 797 (-) tgccACGTGg	regulation of transcription, DNA-dependent
			V$MYCMAX_B 798 (+) gCCACGtggc
			V$MYCMAX_B 798 (-) gccaCGTGGc
			V$MYC_Q2 799 (-) ccACGTG
			V$EBOX_Q6_01 799 (+) cCACGTggcc
			V$MYC_Q2 800 (+) CACGTgg
NM_019640	Pitpnb	phosphatidylinositol transfer protein, beta	V$MYC_Q2 482 (-) acACGTG	transport
NM_011668	Ube3a	ubiquitin protein ligase E3A	V$MYC_Q2 372 (-) ccACGTG	ubiquitin cycle
			V$MYC_Q2 373 (+) CACGTgt
NM_028243	Prcp	prolylcarboxypeptidase (angiotensinase C)	V$EBOX_Q6_01 584 (-) ggtcACGTGt	proteolysis
			V$MYC_Q2 587 (+) CACGTgt
NM_015804	Atp11a	ATPase, class VI, type 11A	V$MYCMAX_B 648 (+) gCCACGcggg	transport phospholipid
NM_024222	1300006C19Rik/Stt3b	RIKEN cDNA 1300006C19 gene	V$MYCMAX_B 451 (+) cCCACGcgcc	protein amino acid glycosylation
			V$EBOX_Q6_01 489 (-) cgtcACGTGg
			V$MYCMAX_B 490 (-) gtcaCGTGGc
			V$MYC_Q2 492 (+) CACGTgg
NM_021524	Pbef1	pre-B-cell colony-enhancing factor 1	V$MYCMAX_B 363 (+) tCCACGcgcc	NAD biosynthetic process
NM_019579	Mpp5	membrane protein, palmitoylated 5 (MAGUK p55 subfamily member 5)	V$MYCMAX_B 722 (+) cCCACGcgcg	?
NM_028487	1700034P14Rik/Gpbp1	RIKEN cDNA 1700034P14 gene	V$MYCMAX_B 199 (-) tccgCGTGGc	regulation of transcription, DNA-dependent
NM_018829	Ap3m1	adaptor-related protein complex 3, mu 1 subunit	V$MYCMAX_B 223 (-) agcaCGTGGc	transport protein
			V$MYC_Q2 224 (-) gcACGTG
			V$MYC_Q2 225 (+) CACGTgg
			V$MYC_Q2 422 (-) ccACGTG
			V$MYC_Q2 423 (+) CACGTgg
NM_018745	Oazin	antizyme inhibitor 1	V$MYC_Q2 30 (-) gcACGTG	polyamine metabolism
			V$MYC_Q2 31 (+) CACGTgc
NM_010283	Ggta1	glycoprotein galactosyltransferase alpha 1, 3	V$MYCMAX_B 14 (+) gCCACGcgag	carbohydrate metabolism
NM_001009935	Txnip	thioredoxin interacting protein	V$MYCMAX_B 839 (+) tCCACGcgcc	response to oxidative stress
NM_010905	Nfia	nuclear factor I/A	V$MYCMAX_B 876 (-) agcgCGTGGa	regulation of transcription, DNA-dependent
NM_011348	Sema3e	sema domain, immunoglobulin domain (Ig), short basic domain, secreted, (semaphorin) 3E	V$EBOX_Q6_01 980 (-) aggcACGTGg	development
			V$MYC_Q2 982 (-) gcACGTG
			V$MYC_Q2 983 (+) CACGTgg
NM_009727	Atp8a1	ATPase, aminophospholipid transporter (APLT), class I, type 8A, member 1	V$MYC_Q2 336 (-) ccACGTG	transport phospholipid
			V$MYC_Q2 337 (+) CACGTgg
NM_009469	Ulk1	Unc-51 like kinase 1 (C. elegans)	V$MYC_Q2 625 (+) CACGTgt	signal transduction
NM_010901	Nfatc3	nuclear factor of activated T-cells, cytoplasmic, calcineurin-dependent 3	V$EBOX_Q6_01 563 (+) tCACGTgact	regulation of transcription, DNA-dependent
NM_011544	Tcf12	transcription factor 12	V$MYCMAX_B 956 (-) ggcgCGTGGg	regulation of transcription, DNA-dependent
NM_010028	Ddx3x	DEAD/H (Asp-Glu-Ala-Asp/His) box polypeptide 3, X-linked	V$MYCMAX_B 96 (+) gCCACGcgga	RNA helicase activity
			V$EBOX_Q6_01 481 (-) ggtcACGTGa
NM_008635	Mtap7	microtubule-associated protein 7	V$MYC_Q2 195 (-) gcACGTG	response to osmotic stress
			V$MYC_Q2 196 (+) CACGTgc
			V$MYCMAX_B 583 (-) tccaCGTGGc
			V$MYC_Q2 584 (-) ccACGTG
			V$EBOX_Q6_01 584 (+) cCACGTggca
			V$MYC_Q2 585 (+) CACGTgg
NM_009171	Shmt1	serine hydroxymethyl transferase 1 (soluble)	V$MYCMAX_B 908 (-) cgcgCGTGGg	amino acid metabolism
			V$EBOX_Q6_01 1057 (-) tgtcACGTGg
			V$MYC_Q2 1060 (+) CACGTgg
			V$MYC_Q2 1087 (-) gcACGTG
			V$MYC_Q2 1088 (+) CACGTgc
NM_011358	Sfrs2	splicing factor, arginine/serine-rich 2 (SC-35)	V$MYCMAX_B 626 (-) ggcgCGTGGa	RNA splicing
NM_009615	Adam17	a disintegrin and metallopeptidase domain 17	V$MYCMAX_B 564 (-) tccgCGTGGg	proteolysis
NM_008112	Gdi3	guanosine diphosphate (GDP) dissociation inhibitor 2	V$EBOX_Q6_01 640 (-) aggcACGTGg	signal transduction
			V$MYC_Q2 642 (-) gcACGTG
			V$MYC_Q2 643 (+) CACGTgg
NM_010560	Il6st	interleukin 6 signal transducer	V$MYC_Q2 271 (-) acACGTG	signal transduction
			V$MYC_Q2 272 (+) CACGTgc
NM_007862	Dlgh1	discs, large homolog 1 (Drosophila)	V$MYC_Q2 394 (-) gcACGTG	proliferation
			V$MYC_Q2 395 (+) CACGTgt
			V$EBOX_Q6_01 810 (-) agtcACGTGg
			V$MYC_Q2 813 (+) CACGTgg
NM_008338	Ifngr2	interferon gamma receptor 2	V$MYCMAX_B 1067 (+) gCCATGcggc	?
NM_010615	Kif11	kinesin family member 11	V$MYC_Q2 216 (-) acACGTG	cell cycle
			V$MYC_Q2 217 (+) CACGTgt
NM_028696	5830411E10Rik/Obfc2a	RIKEN cDNA 5830411E10 gene	V$MYC_Q2 668 (-) ccACGTG	?
NM_053089	Narg1	NMDA receptor-regulated gene 1	V$MYC_Q2 892 (-) ccACGTG	transcription
NM_178892	Tiparp	TCDD-inducible poly(ADP-ribose) polymerase	V$MYCMAX_B 655 (+) cCCACGcggc	protein modification
NM_178654	Pkn2	protein kinase N2	V$MYC_Q2 955 (+) CACGTgc	signal transduction
NM_152808	1110028E10Rik/Slc44a2	RIKEN cDNA 1110028E10 gene	V$MYC_Q2 105 (+) CACGTgt	transport protein
NM_146229	Dnclic1	dynein, cytoplasmic, light intermediate chain 1	V$EBOX_Q6_01 19 (-) ggtcACGTGa	signal transduction
NM_178606	D10Ucla1/Reep3	DNA segment, Chr 10, University of California at Los Angeles 1	V$MYCMAX_B 736 (+) cCCACGcgct	?
NM_175328	Slc6a15	solute carrier family 6 (neurotransmitter transporter), member 15	V$MYCMAX_B 275 (-) tccaCGTGGc	transport neurotransmitter
			V$MYC_Q2 276 (-) ccACGTG
			V$EBOX_Q6_01 276 (+) cCACGTggct
			V$MYC_Q2 277 (+) CACGTgg
			V$EBOX_Q6_01 912 (-) gggcACGTGg
			V$MYC_Q2 914 (-) gcACGTG
			V$MYC_Q2 915 (+) CACGTgg
NM_177092	Msrb3	methionine sulfoxide reductase B3	V$MYCMAX_B 670 (+) cCCACGcgcg	protein repair
NM_199196	Suz12	suppressor of zeste 12 homolog (Drosophila)	V$EBOX_Q6_01 468 (-) gggcACGTGg	proliferation
			V$MYCMAX_B 469 (-) ggcaCGTGGc
			V$MYC_Q2 470 (-) gcACGTG
			V$MYC_Q2 471 (+) CACGTgg
NM_144516	Zmynd11	zinc finger, MYND domain containing 11	V$MYC_Q2 983 (-) gcACGTG	regulation of transcription, DNA-dependent
			V$MYC_Q2 984 (+) CACGTgt
NM_029457	Senp2	SUMO/sentrin specific protease 2	V$MYC_Q2 692 (-) acACGTG	regulation of transcription, DNA-dependent
			V$MYC_Q2 693 (+) CACGTgg
NM_030201	Stch	stress 70 protein chaperone, microsome-associated, human homolog	V$MYC_Q2 91 (-) acACGTG	protein folding
NM_024254	2410042D21Rik	RIKEN cDNA 2410042D21 gene	V$MYC_Q2 834 (-) ccACGTG	?
			V$MYC_Q2 835 (+) CACGTgt
NM_026228	Slc39a8	solute carrier family 39 (metal ion transporter), member 8	V$MYC_Q2 496 (-) ccACGTG	transport metal ion
			V$MYC_Q2 497 (+) CACGTgc
NM_026560	Cdca8	cell division cycle associated 8	V$MYCMAX_B 84 (-) cccaCGTGGc	cell cycle
			V$MYC_Q2 85 (-) ccACGTG
			V$EBOX_Q6_01 85 (+) cCACGTggct
			V$MYC_Q2 86 (+) CACGTgg
NM_013657	Sema3c	sema domain, immunoglobulin domain (Ig), short basic domain, secreted, (semaphorin) 3C	V$MYCMAX_B 813 (+) gCCACGcggg	signal transduction
NM_019770	1110032D12Rik/Tmed2	RIKEN cDNA 1110032D12 gene	V$MYC_Q2 788 (-) ccACGTG	transport protein
NM_011714	Baz1b	bromodomain adjacent to zinc finger domain, 1B	V$MYC_Q2 45 (-) acACGTG	regulation of transcription, DNA-dependent
			V$MYC_Q2 46 (+) CACGTgg
			V$MYC_Q2 68 (-) gcACGTG
NM_016906	Sec61a1	Sec61 alpha 1 subunit (S. cerevisiae)	V$MYCMAX_B 924 (-) cgcgCGTGGc	transport protein
NM_027514	D7Ertd458e	poliovirus receptor	V$MYCMAX_B 747 (-) ctcaCGTGGc	?
			V$MYC_Q2 749 (+) CACGTgg
NM_011926	Ceacam1	CEA-related cell adhesion molecule 1	V$MYC_Q2 962 (-) ccACGTG	signal transduction
			V$MYC_Q2 963 (+) CACGTgg
NM_021345	AW742319/Ptplad1	expressed sequence AW742319	V$MYCMAX_B 905 (-) atcaCGTGGc	signal transduction
			V$MYC_Q2 907 (+) CACGTgg
NM_026515	2810417H13Rik	RIKEN cDNA 2810417H13 gene	V$MYC_Q2 396 (+) CACGTgg	?
NM_016963	Tmod3	tropomodulin 3 /// similar to Ubiquitous tropomodulin (U-Tmod) (Tropomodulin 3)	V$MYCMAX_B 984 (-) cgcgCGTGGg	negative regulation of cell motility
NM_016985	Mtmr1	myotubularin related protein 1	V$MYCMAX_B 986 (-) cgcgCGTGGc	lipid metabolism
NM_020601	Tbl1x	transducin (beta)-like 1 X-linked	V$MYCMAX_B 542 (-) gccgCGTGGg	regulation of transcription, DNA-dependent
NM_011682	Utrn	utrophin	V$MYC_Q2 484 (+) CACGTgg	signal transduction
			V$MYC_Q2 659 (-) gcACGTG
			V$MYC_Q2 660 (+) CACGTgg
			V$MYC_Q2 772 (-) ccACGTG
			V$MYC_Q2 773 (+) CACGTgc
NM_016888	B3gnt1	UDP-GlcNAc:betaGal beta-1,3-N-acetylglucosaminyltransferase 1	V$MYC_Q2 333 (-) ccACGTG	protein amino acid glycosylation
			V$MYC_Q2 334 (+) CACGTgg
NM_011594	Timp2	tissue inhibitor of metalloproteinase 2	V$MYCMAX_B 867 (-) cgcgCATGGc	proliferation
NM_011803	Copeb/Klf6	Kruppel-like factor 6	V$EBOX_Q6_01 955 (-) ggtcACGTGg	regulation of transcription, DNA-dependent
			V$MYC_Q2 958 (+) CACGTgg
NM_011638	Tfrc	transferrin receptor	V$MYCMAX_B 1057 (-) ctcgCGTGGc	proliferation
NM_008249	Tfb2m	transcription factor B2, mitochondrial	V$MYC_Q2 1059 (-) gcACGTG	regulation of transcription, DNA-dependent
			V$MYC_Q2 1060 (+) CACGTgt
NM_001001309	Itga8	integrin alpha 8	V$MYC_Q2 4 (-) acACGTG	cell-matrix adhesion
			V$MYC_Q2 5 (+) CACGTgt
NM_007543	Ceacam2	CEA-related cell adhesion molecule 1 /// CEA-related cell adhesion molecule 2	V$MYC_Q2 898 (-) ccACGTG	?
NM_010207	Fgfr2	fibroblast growth factor receptor 2	V$MYC_Q2 412 (+) CACGTgt	proliferation
NM_009209	Slc6a2	solute carrier family 6 (neurotransmitter transporter, noradrenalin), member 2	V$MYCMAX_B 449 (+) gCCACGcggc	transport neurotransmitter
			V$MYCMAX_B 501 (+) gCCACGtgag
			V$MYC_Q2 502 (-) ccACGTG
NM_007399	Adam10	a disintegrin and metalloprotease domain 10	V$EBOX_Q6_01 737 (-) cgtcACGTGg	?
			V$MYCMAX_B 738 (-) gtcaCGTGGc
			V$MYC_Q2 740 (+) CACGTgg
NM_010890	Nedd4	neural precursor cell expressed, developmentally down-regulated gene 4	V$MYCMAX_B 756 (-) ctcgCGTGGc	ubiquitin cycle
NM_010833	Msn	moesin	V$MYCMAX_B 860 (-) cccaCGTGGc	?
			V$MYC_Q2 861 (-) ccACGTG
			V$EBOX_Q6_01 861 (+) cCACGTggcc
			V$MYC_Q2 862 (+) CACGTgg
NM_009052	Bex3	brain expressed gene	V$MYC_Q2 997 (-) gcACGTG	development
NM_007597	Canx	calnexin	V$MYC_Q2 992 (-) gcACGTG	protein folding
NM_010431	Hif1a	hypoxia inducible factor 1, alpha subunit	V$MYC_Q2 702 (-) gcACGTG	regulation of transcription, DNA-dependent
NM_007564	Zfp36l1	zinc finger protein 36, C3H type-like 1	V$MYCMAX_B 862 (-) accgCATGGc	regulation of mRNA stability
NM_009652	Akt1	thymoma viral proto-oncogene 1	V$MYCMAX_B 774 (-) cccgCGTGGc	proliferation
NM_011390	Slc12a7	solute carrier family 12, member 7	V$EBOX_Q6_01 960 (-) ggtcACGTGg	transport ion
			V$MYCMAX_B 961 (-) gtcaCGTGGc
			V$MYC_Q2 963 (+) CACGTgg
NM_009981	Pcyt1a	phosphate cytidylyltransferase 1, choline, alpha isoform	V$MYCMAX_B 814 (+) cCCACGcgcc	lipid metabolism
NM_009821	Runx1	runt related transcription factor 1	V$MYCMAX_B 683 (-) cgcgCGTGGc	regulation of transcription, DNA-dependent
NM_009194	Slc12a2	solute carrier family 12, member 2	V$MYCMAX_B 503 (+) aCCACGcgcc	transport ion
NM_133220	Sgk3	serum/glucocorticoid regulated kinase 3	V$MYC_Q2 296 (+) CACGTgg	signal transduction
NM_153594	5330414D10Rik/Pcmtd2	RIKEN cDNA 5330414D10 gene	V$MYC_Q2 31 (-) acACGTG	protein modification
			V$MYC_Q2 32 (+) CACGTgg
NM_130448	Pcdh18	protocadherin 18	V$MYCMAX_B 874 (+) tCCACGcgcg	cell-cell adhesion
NM_133888	Smpdl3b	sphingomyelin phosphodiesterase, acid-like 3B	V$EBOX_Q6_01 1040 (-) agacACGTGg	lipid metabolism
			V$MYCMAX_B 1041 (-) gacaCGTGGc
			V$MYC_Q2 1042 (-) acACGTG
			V$MYC_Q2 1043 (+) CACGTgg
NM_175403	2410014A08Rik	RIKEN cDNA 2410014A08 gene	V$MYCMAX_B 306 (+) gCCACGcgtt	transport protein
NM_144731	Galnt7	UDP-N-acetyl-alpha-D-galactosamine: polypeptide N-acetylgalactosaminyltransferase 7	V$EBOX_Q6_01 315 (-) agccACGTGg	protein amino acid glycosylation
			V$MYCMAX_B 316 (+) gCCACGtgga
			V$MYC_Q2 317 (-) ccACGTG
			V$MYC_Q2 318 (+) CACGTgg
NM_133990	Il13ra1	interleukin 13 receptor, alpha 1	V$MYC_Q2 89 (-) ccACGTG	signal transduction
			V$MYC_Q2 90 (+) CACGTgg
NM_133702	1500002M01Rik/Nol11	RIKEN cDNA 1500002M01 gene	V$MYC_Q2 836 (-) gcACGTG	?
			V$MYC_Q2 837 (+) CACGTgg
NM_153198	Hbp1	high mobility group box transcription factor 1	V$MYC_Q2 598 (-) acACGTG	regulation of transcription, DNA-dependent
			V$MYC_Q2 599 (+) CACGTgt
NM_030750	Sgpp1	sphingosine-1-phosphate phosphatase 1	V$EBOX_Q6_01 663 (-) tggcACGTGg	apoptosis
			V$MYCMAX_B 664 (-) ggcaCGTGGc
			V$MYC_Q2 665 (-) gcACGTG
			V$MYC_Q2 666 (+) CACGTgg
			V$MYCMAX_B 1060 (-) agcgCGTGGc
NM_029153	Scamp1	secretory carrier membrane protein 1	V$MYC_Q2 331 (-) ccACGTG	transport protein
			V$EBOX_Q6_01 331 (+) cCACGTgccc
			V$MYC_Q2 332 (+) CACGTgc
			V$EBOX_Q6_01 648 (-) tgccACGTGg
			V$MYCMAX_B 649 (+) gCCACGtggg
			V$MYC_Q2 650 (-) ccACGTG
			V$MYC_Q2 651 (+) CACGTgg
NM_028756	Slc35a5	solute carrier family 35, member A5	V$EBOX_Q6_01 876 (+) tCACGTgact	transport carbohydrate
			V$EBOX_Q6_01 897 (-) ggacACGTGa
			V$MYC_Q2 899 (-) acACGTG
NM_033075	D17H6S56E-5	DNA segment, Chr 17, human D6S56E 5	V$MYC_Q2 373 (-) gcACGTG	?
			V$MYC_Q2 374 (+) CACGTgc
			V$MYC_Q2 636 (-) ccACGTG
			V$EBOX_Q6_01 636 (+) cCACGTgtcc
			V$MYC_Q2 637 (+) CACGTgt
NM_144792	Tmem23	transmembrane protein 23	V$MYC_Q2 81 (+) CACGTgt	lipid metabolism
