# Supplementary material for: Transcription profiling of lung adenocarcinomas of c-myc-transgenic mice: Identification of the c-myc regulatory gene network
Source: BMC Syst Biol. 2008 May 22;2:46. doi: 10.1186/1752-0509-2-46 (PMC2430022; doi:10.1186/1752-0509-2-46)
Supplement: Additional file 4 — 110 randomly extracted 205-bp sequences from the control promoters which were not regulated at all. [file 1752-0509-2-46-S4.xls]

## Sheet: -100+100 zufällig aus Kontrollp
>mm7_refGene_NM_016716	>mm7_refGene_NM_009507	>mm7_refGene_NM_026664
cgattggaaaatggaactcggagacaatgaatacaagggactgtttcaat	tgggcccggcagcggtggtactcagcttttatatcaacacttgggaggca	tacggaaaaaaaaaaaaaagttcagcagggccagatactcctctgtcgag
ctcttgctatttaattattttgctgtaaatagaaagaagttaagttgtaa	gaggcaggagattggaggtcagactggtctacagagtgagttccaagaga	gttttcacaatgttgaactggtaaggcaacccttcccttggctgcaattc
taaaaggattgtgaaaatacgttttaaagatgcaaacctaataatttggg	gctggagctacccagagaaaccctgtcttgaaaaaccaaaaagcaaaggc	catcattgttccagtgcctgctggaaaagcggttccacagggctatctgg
atgtaagtaggaatgatttagtagaaagggaaaatcagtgatgatgagaa	agaaggggaaatatggcaagcccgtggagatcttaagagaagaaattaaa	ctcctctttttgtaatgtacgcggctaaacaccctaacatttcctgtact
aggtg	tttaa	acctg
>mm7_refGene_NM_026454	>mm7_refGene_NM_010749	>mm7_refGene_NM_009395
tcgcctgactcgcggtgctcaggtaagctggtcgcgcgggctggactgag	aatccctatctaagcagagtgagggaggtgcatgcaaaagcacgtgagag	accacaaatatgctccaggaacgtgggattgagtttcctaagcatgaagg
gccgaggctcctgtcgccgagcgccaggccggaccgcgaggtcggcggct	taaaaggggcatgagcagctaaagccaaaagaaacttcagaggaagaaat	ctgtgcctggctctacgctccctggctctcccaggtccgcaggcacaaca
gacgggaagcgctgggcgggcagcgagccccggcggctctagagggccgg	gagtaacctggagagcgaatccaggaagccgcaattgtttcaaaccaagc	aatagttgtagctgtggagtttggagaaggcgtagacacaggaagaactg
GCCGAGGCGGACCCCGTGCCGCCGCCCGCAAGGTCACGGTGCGGAGCTCG	tctaagaacaactagggcttgagaagtggataataaatccaaggagtctt	ggcaaatggcgcggctgtctttactaaattatactcctgcaatgtccgaa
GGCCG	caaat	cctcg
>mm7_refGene_NM_026454	>mm7_refGene_NM_010749	>mm7_refGene_NM_172300
cctggaattcactatgtagaccaggccttcctcttgtctctgagcgccgg	gcgacactctttgtagttccacagatcgccctcacgtactgtcttcagac	ctccatcttctttgaactgtcttctccgacatcaactctcccaacataaa
gactgaggtatgcgccggaactcccggcctgaagtagatttttaaaagtg	ctattgggacacctggcgcatgaccccgcgtggatgaggagcgcccgccc	acctttaaccatggaaggctaccagcatctccagcggggcgcagaatctg
catataggaatatgagaaattaaaaaaataaggagcaggaagagtgtcct	agagtccctggaggcggagctcgaacctcattggtagaaaggcgacccga	cgctggcctggagcgccagctagtccgctagcccccgccccccgctctgg
cacacccagcagccacctctaactatcccatggccttaacgcagctgcaa	aaagaagaaactgatcttgacaatctccgagtgattggagttgatgggac	aggaccgtgggtggacgctctggcagcacgcctctcgctggtccgggcgg
accgg	cgggg	aggtg
>mm7_refGene_NM_023735	>mm7_refGene_NM_021284	>mm7_refGene_NM_134024
ggaagaagttgtagggtgggggcgggagcgaggaggaggaggaggagggc	aacttgacacagagtaggcacgttctttctttccctgtcttcctcctgtt	ccccagaacaacctgaggaattcccgcctagtagggtcagtgagggtccg
ggagagcggaggggtagaggaggaggccgcggcagggtagggcggggaca	tcccgggcctcccacctggtgctgggagggagaggtagggtgcaagaaga	ggtgtctcaccagaacgccgcgttcagccccaggcaccacagggcgctcc
gccagcctgccggccggccagcctgctgggcttgcggaagtactagccga	gtgacatcacttcagagagctagtgtaacagtttcacgcgtggctggtga	tggccggccgctcccacaccagggctgcctgcacccggctcagcagaggc
CTGCTCACTCGCTCCTGCTCGGGCTTCCCACAGCTCCCTCCCTTCCTCCC	tggggctgtgaggacagacggcggtcggtgggtgggtggatgggcagtct	tcgtaagggcccagcacctccaccagggtccgctgcgccgcctcaacctg
TCCCT	tttgg	ctggt
>mm7_refGene_NM_007791	>mm7_refGene_NM_021284	>mm7_refGene_NM_007477
ctggagacatggctcagtggttaagagcacagactgctcttccagatgcc	tggggctgtgaggacagacggcggtcggtgggtgggtggatgggcagtct	actccagaagagggcatcagatttcattatggatggttgtgagccaccat
ctcttctggtgtgtctaaagacagcgacaatgtatccacatacatggaat	tttgggcgggggccctggctctccaggcctcaactgatggcattttttag	gtggttgctgggatttgaactcgggaccttcggaagagcagtcggcgctc
aaattaaaaagaaggaaagaaagaaagtgggccttccgttttaagtccca	aaggggcatcagtgcggtctagaggaacgcacgcttatttgcctccctgt	ttaaccactgagccatctcgccagcccttggtaaccattttaactaaaca
ggggcatcagttcacctctaggattggatttctggacaggctgctctgcg	ttaactctgcggtggtaactgatgaatgaatgtcttctacctggcgtcct	agttggcattatttagagtaccgagtaacttaaggtctttctcatgaaac
gactg	gagaa	gcgca
>mm7_refGene_NM_009721	>mm7_refGene_NM_007590	>mm7_refGene_NM_007477
tcgccatgttttctgctgtgtcatcaccataagagctgtgtggaaagctg	ggggccgagagcgccgagagcgaaagtagtccccgcggtggggaacgcgc	agttggcattatttagagtaccgagtaacttaaggtctttctcatgaaac
ttcaggggctcggtggatgaaaataagggcggattttcagccaacaagga	gtgcgcgtgcccgtgcggcagcagattcgctgggctctgtggaaggggcg	gcgcactgaggctttgggagactgctaaggtactggtgattatatttctc
tggaaagaatggtcatgtccaacacagtgctctgcgacatcttgacatgt	agccgcacgagcctgacgcgaagggatccgtaggaagccgcagtgcagcg	cctaatgttgaaagtttgtatacaagaacagccgcagtctaactccatac
gagctgggtcttcccaagtgctctgtcattccaagaattctacagtatag	ggagcgcgcgagccgtctggggcggggccgggcgaggcggggcgcgcgcg	caaataggaaatcttctttatgcctaatttcgatgttggaatctgggtat
ggtag	gcggc	ttctg
>mm7_refGene_NM_198653	>mm7_refGene_NM_008990	>mm7_refGene_NM_007477
ttcatgcttgttctaatctattagatggctctgtgtcatcctgactccca	gggtgtgaccgcgtctcattagagtgaccagtagggggcgcagtgggtct	atttccattggtcagattttttgtcattcaagtaacttcgcggacatagg
aaggtgagcatagttttgcattcattggctatattttttttatgaattgc	tcccgggttgtgtgtgggcgtggctccatgtcgagtgggcgtggtcaaat	cgcaagagttcccaggaggcggcggatgattggttggttgctgttcccgc
ctgtgcttacctttccccccttcctttatcttgtttgtagtcactttcta	agttaattccaggagaaggcggagatagaatcgtggggccagacaggtgt	ccccagccagtcgccattttattgaggcaaaccgaattcctcacagcggc
tacatttttgttaaagtgtggcacaaaaatggcaaaattacagttgtaaa	gggacgcgggatgggcggggtcttagccctgagaggggcggagcctgagc	cgcggccgagtagcgttttcgtgagtggctttgtgaaggtgttcgctgcg
cccgt	cctag	gagac
>mm7_refGene_NM_175300	>mm7_refGene_NM_025408	>mm7_refGene_NM_028898
gagctgtgggtggggactcgtgagcttccgaccccaaccagcaatgacag	tatttatttatttatttatttgttgtatgtgggtacactgtagctgcctt	ggaacaccgagctctacgccctagcaggggtagagcggtgagaacgctcg
aggggcaggccgcagagcggggctcgtgaggcatgtccacgcagcctccc	cagacacaccagaagagggcattggttcttattacagatggttgtgagac	aagaggtttggcttattggacgcgccgtagatagcggtgcatgctgggcc
gagtgggtcggccggccccggcccgcggccttcagtgcccgacgctcaca	accatatggttgctggaaattgaactcaggacctctggaagtccagtcaa	ttggcaatatggcgtcctccttgatgtgctgatgagaggagttttcactg
cttgaccaactcgttgttgtagttctgcagcgccgcgccctgttgggtca	cggtcctaacagcggagcccctcagtgtatacttttaaaggatcctaata	tggctccagagcagagggcaaaactcccctgacctaataagcccagtgtc
tggtc	cctgg	cctgt
>mm7_refGene_NM_175300	>mm7_refGene_NM_013782	>mm7_refGene_NM_008910
ggtctgcaccgcgtccggaagcctcaaccgccgcctgcacagctaagtcc	ctcagcttccggagtttagtttgcttggcagggctgtctaccacaacagt	gctagaacgccgtggtctccgcgccggccgggtccgcagctcgggatcgg
cgcacctgcgcactgcccacaaagcgcgcgggctggtgaacgtcacggct	ttaggttgagtctcttttgcgtccctatccccagagattatatgtcttcg	gtggctggggcggggggaggggggcccaggcaggtggggcggaaagcgat
gcgccacaggtccgcgcttgcgtcatcaccgtgcgctctactgggcgggt	gaactttatcaacaccagccagtgccagccggcttgtacagtctctgtca	gagtcctcggcgcctcctccgcctcccgcgggccccgctctctgcctccc
CTGTTTTGTGGACAGTGATGGAGGCCGAGGGTGTGGCGGTGGCGGCGGCG	ggcggagcacgcggccggtctcctagcaaccggaccgcgtccctcccacc	gctccgacgcccggatgatctgagccgcgagggctccgagagccgggggc
GCGGC	gggca	ccgga
>mm7_refGene_NM_010064	>mm7_refGene_NM_027797	>mm7_refGene_NM_145445
ggttgtgagtcaccaatgtggtcgctgggaattgaactcaggacctctgg	accgagtccgcccgaaggcgctgtccgggaccgcccgaagcgccaggcac	ttttctgggcgtctcgagccctggactcgcactcatggaggcgtctgcca
aagagcagccagtgctcttaacagttgagccatctctccagccccaatat	cgagcccgaagcggggcccgaagaggccgcccgagttgggccgaggccgc	agcatcaggcagcgatggagccaggaaggaggaaagccacttctgctggt
atgtttatttttgatcttgtgtcacatgctacaagaatcctcaataatcc	ccgaagccaccgcccgagcagcgaccgaagaggcagtctgacgcccgccg	cgcagggcgggagagccgctcgctgttcccatagcaaccagactggccag
atggcccctgcaaatcaatctacgagcacatgcctataaataaacttctt	aaccgagccgaagctgcccgcagagccgagctgatggcccgagtgtagaa	cgtcctccgggcctcccggctcggcgcgcagactcccaaggggacccttc
aaaat	ccgag	cagcc
>mm7_refGene_NM_019771	>mm7_refGene_NM_011919	>mm7_refGene_NM_153415
catcccacgtcttacgagttccttttattcgctacaaaaacacccggaga	tagttctgaagcggtgagtcttgttctgccggaggatgaatgcctgaggc	tcgacttaaaccctggacgctccatatgccacagcctggaatcccagcac
aaacaaggctaggattgcgggtggccctgtggaagcagtatttccgtgca	tgaaacacggcaaactccagatggctgaaggctgcgagctgacccggcgc	ttggaaggcgggggcgggagagtcaaagttcaaagtcaggttgggctgca
accgccctttaggaaaacacaattccccaatgagaaacccccaagcgcag	agcagacaccgcaggcgaggcagagcgccatcaccagccctgcgcacctg	cagcaagatcgtttcttagagccaaaccgacaaaactagaaacctgagca
cggcggggcccggcccacagtcccgggccacgcggcgtcccccacgcacc	aggccacagcagcgggtccaccgctctcgcccaggcggccgagcaagatt	gatactacaagtgattattaacgtcgttaaagagtcacatctttccccct
ccccg	gagga	tgcct
>mm7_refGene_NM_019771	>mm7_refGene_NM_010906	>mm7_refGene_NM_153415
ccaggtggcgacttccatgtatgggcaaaggccgcgcggtaggcggggca	tgcgtgtcagcgtgtgtcggcgcccgaacgccggccagcacgtgtcgggg	gatactacaagtgattattaacgtcgttaaagagtcacatctttccccct
tcgcgtggtcccgcctccagggcagggccagattccccggagcgtcctgt	cggccgcgtcggtgtgcgtccccgcgtgtatgtgtgtgtgcgtgtgtgcg	tgcctttggtgcatgcctggaccaccaggtcccctgagagacatacgaag
gtccacccttcacggagcagcagcccgggcgctcctctgggcggggaacc	tgtgtgcatgtgtgtgcgcgccggccgcgctcacccgccccgcccgcccc	ggcgccgcgaaactgcaaagtagggaaccatgtttgaaagccctagaaga
catgcactccccttaactggagaggggtttccagttgtctggagactatt	tccccgcgcccctcctcccgcccgcgccgcccgcccgctccctctccccg	ggtctgtctacccgaagcagggaaaagcgcgattggacgcccctcaaaag
gggac	gagtg	cttcc
>mm7_refGene_NM_133763	>mm7_refGene_NM_010764	>mm7_refGene_NM_173363
actccaattcgggggaggctgtgctaagatttcagatgttcctgcggttt	atgctgacattacagctacatattaatgtactaaaccctggccctgagtt	gtcctcctcgtttcgagcagtttccctgccagtcacaacccgtgtcaaaa
tcaaagattgaacttcgggctgccctcatccgaagccccgtgctcccccg	ttcttattagagcaacagagcaatcactagaccagcgggagttgggaagg	tggtggcctcctgggttcctggagttgtgctttgttacatggggatgtca
ctgaagtgtatgctctgctgccctcacaccgccctcgtcccttgactgaa	gttctctcttccctacaagctcacaggcagctcagtccagcctgggatgg	gctgttttctcacaaggactcgggctgttagagctcggagtgttagttgt
tggcccccgaacacccacactcggtccccagccgttgtctcccaggggtc	gtgcctcatctctggcattccagtggcagtttgtttgaagtcccagtcct	gtgagggactcggggacgggaagttgtcccggggaggagtgatgctaaac
tggaa	acaag	ctgta
>mm7_refGene_NM_025482	>mm7_refGene_NM_019794	>mm7_refGene_NM_026921
tatgcattaagctctgaattctcgatccccaatacggtataaatcagctg	caaaactcggtcaagaagaataacaagaaaggtgtatcacctccactgac	tcgcactggaaaagaaaacacttgttctttccgtctagacctgaggccga
tgatggtttgctcctgtaattctagctctaggtaggtggacgcaggaaga	agacttatggccaatgagcaattgtttcccagttcaggttttcaactgac	atccatttccctccctcggccttcctggaaccataagggggcgatcaggg
tcacagtaaattcaaggtcgtcctttgctgcaagcaacctgactcaaaaa	cagaagtgttttactatcggaaaaccagttggaaggcaagctatacattc	gtagcaaacccctcagtactccccacgcccacccagttcccgcacggggc
ccaaaagaatttacagggggtggggagaggttgacaggggactggggagt	tggaatgtggtaaagcacagaaatctttcaagctaaagcaaaacgaaact	cagctgctgctccgagataaaggagctcccgttcttacgtcatcacgggc
acata	cgact	cgcga
>mm7_refGene_NM_027016	>mm7_refGene_NM_009974	>mm7_refGene_NM_145455
tgctcaaagaggtaggctaatacctagtgattgttatatatgtttaataa	ttaaagaatatgaacaggaaaacaagatagccggggaccccaggacatca	aaggcttaagcacacagaattttcacttaacctctttttctttttcgttt
taacaggagaagcatattaatagtaggaatctttcctaaaattattttct	atgagagagaagactgttcaagaagtcctcactccccagctctccctcct	tttaatcttcatatagggattttctaaggttatcttaaaatttgtctggg
cctgggctttgcctatgggagcaaatctgtcacggattatgttaatctga	cccaaacaaacaaacaaacaaaatggatatttacattctcaaagtatgat	aatggtgctagacgactataatcccagcattggacagaggggctctgagg
ggcacacaatctcagggagatcatctgctagctattagcttgtcctgaca	ccacaaattacaggttcaatacaaagggggaaaaacccagttaactttat	ccggagaatagctgtgtgcttcagactagccaggattacttatcgagaca
atcat	gggga	ctttt
>mm7_refGene_NM_030685	>mm7_refGene_NM_009974	>mm7_refGene_NM_011695
cgcgcagctctggctcctcgttttccggagcggggaagagcctggctgcg	gggcgccggccatagtccccccgcactgtagggggcgctgtgggccgggg	tcgccccgtccccgccggacggtccgagaccgctcacccaaggagaccgc
gtggcggccggcgctcgccctccctctccggagcgggcggagtccacact	cgggccggggctgggcggcggccgctcctggcgagtgcggccccttttcc	cgtgctctcgacccacgtggtcactccggagcaggtgggagtgggcagcg
tccgcggggcggggtctgcccagtgctgacgttggcagccgaacccgaac	gggtttcctccgcctcctcctcctccctcttcgccgccgccgccgctgcc	ggcggagcggcaaggacaggcgcggtagacagcccgggcggccgcggcgg
TAGTTCGAGGTTGCCGGTTGCACTGTCCGGTGGTTGGACTCTTGCCTCTC	GCTGCCCCTCTCCCGACCGGTGGCTGCCGCTGCCGCCACCACCGCCTCTG	ggacctggctgggggaggccaggcttgcggcggggcgcaacggtgtctcc
GGCCC	GGGGG	TTCAC
>mm7_refGene_NM_178892	>mm7_refGene_NM_028018	>mm7_refGene_NM_028839
agttctaaacctagtacacgctcggcgcggaagaggcgctctgacttgtt	tagcagggccaagagccagagaacaggaaggctctttctcgctttcaagc	catgacctagaacacagggctctggggattccttttacacagtctggctc
aaatgaattagtcactacgtgatccgtgggctgcaaaacacgcgcatagg	ccagaaaagcctctgaatacagatacaaaataagagcgagagtggaggct	acctgctctacctacctgcagagattctcctccagccccgcccctagccc
catctctattgtcaaaaccctaacattggcttcccctagcggaggctgtc	gtgcagagtacattagtgaaggtgcggggcggacagtgtcggtggaaaga	tggctagagccccgccccggagggaatcgaagcccgcctcacgcctggct
cgggaacaggcggcggggcgggctcagccttcccgcccgtacggcgcggg	gaggcggtggaggaaagtcggctccacagcgctgaatctcgcccaaccat	caaccaatcaagctctacgatctcggacgtcgggttacgcgcggcgcgga
gccgg	ccctc	GGCGG
>mm7_refGene_NM_022314	>mm7_refGene_NM_008320	>mm7_refGene_NM_011405
acctgtcaatagcaagattccaagtggaattatgagcatagctggcacta	tgctcatcaggataaactagagttagaaggttctgtttggaaaatcctta	caaccacatggtggctcacaaccacccgtaaggagatctgatggcctcta
cactgggggaagtagagctggtggacactataatggcatggtggacagcg	tttgaattcgtatttatttgaaacctagccgtatacttcttgtatttgtg	gctacagtgtacttacatataattaaaaaaaaaaaaaaaaatagagccag
ggctggggagggggccacagagggagcagttgaagaggagtagaggaaag	gaccaatcaaaaattcttgtcgcggctccaacgttttcctaagtatttta	gtgaggcgcgctgactgctcttccagaggtcctgagttcaattcccagca
cgacagtcttcagtatgtcagaccttctattttaaggtcgctatgagaaa	aaagccagacgggtgagagtcctgtaagcgtggccgcaggtgtgtaattg	accacgtggtggctcacaaccatctgtaatgggatctgatgccctcttct
acgtg	ggcag	ggtgt
>mm7_refGene_NM_010269	>mm7_refGene_NM_008320	>mm7_refGene_NM_016792
gcactggttttctatctagcacttccacgtccacgattttcgcttcaagt	cgccgcccccggagtaaagagagaaaaggactccacggggtcggggacgt	aaaatcgaattacttttctttactcaaaaaactattgggtgactttcatg
catagtaacacgcttgtttatcgttttcacatgcactgtacctacccgag	gcaaaagtgatttctcggaaagagagcgcttcagagaaggcggatttggc	cattttttacatcctatatcaaatatatttttgagaatttcatacatgcc
ggctttaaagcttatttctcaaataacttcgcttgttttccttcctgcga	aggctgcgctgattgggccgcgccagcgcccctcccgctcctcaattagc	tatgtgtttttgatcaagtccatcccagttccctcctgctgcgatccttc
cctggtcactctcaaactatcccccgcacctaagtttctattgcacatca	tcgcgcgaccgtcgctctgcgcgcgggacccgccttctcccccgccccat	tgtatctcctgcccacttactttccaactcctgctcctttttaaaaaaac
tcccc	ctata	ccact
>mm7_refGene_NM_010269	>mm7_refGene_NM_028874	>mm7_refGene_NM_177594
gacagcgctgcctacgagacccgccacttccggtccgattggaagtttct	gttctcagcttagcagagcggtgtgtacgcccaccgtcaccaccgctcct	acactagagtcctttcgcagggcgaggattagtcagtttctctttccatc
tccgcccggcgtttcccttaccttctaggcggaagtgacggcagagcgct	caccaccagggggcgtccgtggctccgatccaccaggccgctctcccagc	cttttagaatatgctgttcttggttaaagtcatggcgctctcaaagagtc
gtgattgggtggcgtggcggagaggaagcgggtaccttcgctgtcagatc	gtaccccgctcccgcaggccgcgacccggaagctgtcgccggctgctagc	taaagcatagattgtcccatgtctcttccagacaccaagatgctactttt
GCTGTCGCCAGTCACCCTGGCCTCTGGAGACCGGTTCGCTTCAGCCTCCG	cggcccgctgctctgtccactttggagttgcggagtgtagtggcctgggc	cgatcacaacctccgcttccatcctacatttgacatctcttcgtgaccaa
CCTCT	ggccg	ttcat
>mm7_refGene_NM_009725	>mm7_refGene_NM_019793	>mm7_refGene_NM_028811
gcactggcttccctaagactgtagttacaaggttgttagtggaatgtggg	taatcgtgtgttgatgtccaccgtatttcttcccaacttatatggggtgc	tcttgcagaagttgtcaaaggccaggcttttgcttaaggaactctggtta
tgctgggtgtccaacttgggtcctctgaaaaagtagttaacacttatcac	tgcttaggtatcatgcagtcacgaaaatcctcatgtgaggtgggtctttc	caattcactttcgtcccagcttcttggagaagcgtctaaactgtactatc
cactggatcatctctccagacccaaaataaatctattttaatctttgaga	tagggaagagtagttaacagaacagaattctgtggtcttccagtcatttg	gttacttcccagatccacctttctggtccccaggaattctccaatgcccc
cagggttttccctacttccctacgtacctatggctggcctggaactggat	gtcttgtaaaagtaactcaataagacggggaacgtgtttgtcccactaga	actaaatcactgtgcacatcccctcccagtctcagagagctgggagctgc
atgga	aattc	cacct
>mm7_refGene_NM_026764	>mm7_refGene_NM_008927	>mm7_refGene_NM_021434
taaagatggaccctatatactcaggaagacttataatggagcttaaaatt	cgcggcgtctcggagcgccggagcagcggtggccgcactttctccaagct	gaggggggcacaagggacaggaggcaagagaaaggcaagagtgtacgtgt
cttatttggtgatcttgtagaagtcttaatgtaataacaaaatgcagtga	ggggctgtagctgagctgtgggtagtgcgcagggagccgtccgagcccga	aagggccaagcagccccttttatactgggtcaagcctacctggctgctgc
gtgtgtgatgtctgttgtacaaaatgagagcccacttccctaagcccccc	ggaaccggtgtgctgaggcgagagttcccggccggcgagcgcgcgcagct	caggaactgtggggatggagtttagacagaataccaacaatgggcattag
tccgcagactacagtctttggacacatacgacaaccaatgttgtgtgaag	ggttctccgcgtgggttgggcggagggtcccaggagcgcggcgttgatcg	ttgggagacgatcatttgaaatatttgaacccatattccaaaaagcgtag
aaaca	agccg	gttgt
>mm7_refGene_NM_175389	>mm7_refGene_NM_016802	>mm7_refGene_NM_134099
tctgccctgatacggaggcagccgaaaaaagatgccctactaacagctca	tttaaaaccgcgcaggcgcacccagccccaccctgcttgcttaaaggatg	gaagcacacatacagcctacttaatatctaacgcttaaggggaagcaaga
taagtggattcacattttactgccaatgttcagttaacagaaatctctaa	agtgattcggtgaggataaaatagcaactcgctcttttatagccccggtg	tttcagaaaaagggtggctgttcaacaagccctagctcccaggtccttgt
gatttgagagatccacaacacagagcatgtgatccacatctttttccaaa	ttcccGTCATGCTCCACGCGTCTGCCATGATTGGTTAAGCGTCTAGCTCT	ggtgacgcacagaggcagggagggacccggaggatgtgtagtgtgggagg
taaaaacagagtttaaaaaagatctcccccacacactaaattcagagacg	CAGGGCGTGGATGCGTTCTTGAGCAATCGTGGCTGAACTGAGAGTGTGCG	GTTTGGGCTAACGGGGTGAGTCATTCCGGGCCACCTCGGCCTGGAGCCCT
attca	CGCGT	GCCCA
>mm7_refGene_NM_175389	>mm7_refGene_NM_025407	>mm7_refGene_NM_019396
cgtctgtttcgcatttcaatttctttcagtggggcgatcttcgcctcgag	actcaacattattaatatgtttgatgtataaaatgcatttaaataataaa	aagactgtagaagatgtagatgagcagagagtaaaaggcgtacatggggg
acccgagcttacacaggcctgtgggtagaaatgcaacgcttgaccgggaa	aaattaagaaaaaaagtaaacaaaaagttttgaaataatcacaaaataga	cgcggggcggcagagagcacctcttcgcgccgccccgcgtccccgcacca
aaacgcctcgcggtagccactaaccattcccgcaaaacccaggcccagac	aaaaacttttttgcttagttattttattccaaacaaggagccctattcca	ggtctctgcacccgcccgccgcagtgcccatgcgcatgctcgcggcggtc
cccgccccctacaggctcctcctctttctccggtttggagttagcgcagt	caaattacctctacattgttcctcttttcatacacacgttttttttctta	gcccccacggacgatcttccacgggcggagggccctcactgaggggcgac
ccgat	cgttt	tgcga
>mm7_refGene_NM_146150	>mm7_refGene_NM_145405	>mm7_refGene_NM_011042
aagcttaaaaaaataaacaattcgcatacaagagtgagcatattgaaaca	aaggcctttagttctcatgcactatgcactcaagacaaatccaggcttat	tttgtcctcactgtagttaaaagtttgcccagctgttactgagtcctttt
gatctggagcgtgaaaagcaccaatggtttggcagcctacaggatggaaa	ttttttactccttttcgccccagctttcagtgccaaagaggccatgctga	aaaacttcctcagctgaaggacaactttttgcacttaagcaattcactta
gatgcaattgttatttccggtgcttagtgacccacaagcactgcatccat	gttagatagttgggtattgcccagaaatatatttcaataaaaaaaaacca	gaaccattaccagtggaatggtcggatctttctcatctcaagcatcagtg
ctcgggatagggtgggaaaagacttccggtgctctgctcttttaaaaaag	aaaaaacaaaagcaagctcgggtcccttccagtctgtcccttggagcctg	gaaagcctatcattaatgagcaaactggaaacaaaacctgatctgtaagt
agacc	tggat	gtaaa
>mm7_refGene_NM_13388	>mm7_refGene_NM_012010	>mm7_refGene_NM_007929
aagattgggggaacgtgggaaatggcctaagggttttatatcttttagat	agcccccgcctccaaaaggaaacggaaatgatttctccgttctgagctgc	caaccagctaaattagtaagagacagagagggctgctcggaaagaagtgg
gactgactgtggttctgttggaaagtggaggcagtcgtgtggctttgtgg	gcagtgtcacatcgataaccttcccctcgaggggcctttcctggggctgc	aaatctcagggtcctgaccctgcagtcaggagaagaggggcggcagagat
taactgagggccagggaaccctttcctttgagcagcagctacatgtgtaa	cctgagtcttgcctgcacagaaatccaacaggaccgagacggatacgttc	gagaagggcagcgatgatcccagcaggagacttccagctccctcgaactt
ctgctgagagagcttgcggctgatgacggaggttgatgcagcacttttcc	tgaaactttgtatcctgttttcgagtcaggtcgcccggcgttcctgcgca	tacagagtgctgctggacggcccagcaaggggaggtgggggggggggggg
tggaa	aattc	cgccc
>mm7_refGene_NM_025647	>mm7_refGene_NM_019656	>mm7_refGene_NM_010048
ccattgagataactcactacctttggatcagcttgtctcatccctctcgt	agaaaaagaagaaaagaagaagaagaagaagaagaagaagaagaagaaga	gttcatgaaggcaggtgtgagtttagcatgtggagccttgttcccaggct
catcatttggcatctggggccaataacagtaccagctttgctagaaacca	agaaaagaagaagaagaaaaaaaacataccgaagcaagtattattaacat	ttagccctgtctctgcctgggctttttttctccattgtataggcagctcc
tctctaccaagttatctgaaaaaaaaattgccatgattcatagctttgtt	ttagttttcagtaacgatcagtagggggcgtccgattgttgcaactttcc	ttccccagatctggtccagagactctgggcttctctgttagattctgaca
ctgttactataaaaaactccatgaaaatgctaccactgccgactccaatt	gggcagcctcctaagaatgaccctctagaaaatcgtctcctgtttccggt	tccattaagccatttcctcctctgttgatattctttgtgccattccctga
ttcaa	tcttc	tccac
>mm7_refGene_NM_181040	>mm7_refGene_NM_025437	>mm7_refGene_NM_025892
aaagagaagcttcagctatgatgttcagacatcctttgcagctaaagaaa	gtatcatgcaaatattctattaaagtttggaagaggatggcagaagtgcc	ttttatctttctactgatgcagcttcttttgagttatccttgcttctagt
ctgttacagctagtgccaagtaaatttagaaaaggggcaagccctgtgag	ttctctccttcccccttagatttccagcttggttgggctggtgaaagggc	aagtagcccctcacccatatttctaatagtagccccaattaaaaaaaaaa
aacccgaagatgcaagccagctttccagaagcctggcgcgcagaggctgc	cccattaaaactcaactctgaggttagtgagtcagcaccttgtcaagcct	aatcattggtttaccaaactggacactggtacaaaggttacctttctgga
tggtcgggggtagggggtggggtgaatcctggcagactcccgggaggaga	ggggctcacttggctaggaagccgagatgatgcccaagccagcagcctgc	gtgagcaggttgtgcgtgtgtgcgtgcgtgcgtgtgtccctgggaagtat
cgcgc	accac	gtcac
>mm7_refGene_NM_029759	>mm7_refGene_NM_009048	>mm7_refGene_NM_030253
gtgctctctctacatcttggaggtgttgcctcagttaaccttagagcctg	ccatgattgtaggtagaggtttggaccagaagatggagcacagaaaacag	aagggagcttaagttttagcataggaatataatttggttattagaaatca
gaagtttccctaggttggtcgagctttctcaacaggtctgaaatgtagcc	aaaggatggcacagacctcagggctactggccttgcagggggtggggtgg	catttctagtctgggcatgctggtacacactcacaatctagcacttaaat
tgtaatgggtctgggtttagaaaagccagggacaaggaagggcagccttc	gggaggcaggttgggaattgtagtagtgtgggtatctcacttggttgtcc	ggtagtggtaggggtaggggtattatgagttcaaggccaaccaatggcac
gtggctagctttcttcctttaaccattggcggtgctggttttagtaatgg	ctggtgaggagcaggtctcccaagaggcaggcagagttgtcaactgggga	atggcaagatcctgtctcaaaggggtggtggtggggaaacctatgttttg
cttat	gtaag	taatg
>mm7_refGene_NM_008142	>mm7_refGene_NM_008822	>mm7_refGene_NM_011956
tgctcagcaatgacacttttgtagcaatgaatatccaatacctggttcct	tttgttgtggcttttatttcgtaaccatcaggaaaatgtcagaatagcaa	ggcccccgcccagactcccgagcgccaccgccagggaacaacgggtggcc
cacttctacccatccactagcagaagctagggctcgtaaaatcaggcgtc	agttttaaagttcaagcaattaataaaaacacaaggtttttatttaaaaa	ggcttgaccgcctgcaaggtcaacccgccggccgccgggcctgaccgggc
agatcagggctggcacagggaaagtatatgaggaaactgtcaggactgaa	aaaaacatggaggttgcaattaaacgtgaacaactgtctgaagtgactcc	tgggccggcgcggctcacctgcggccaaaaagctcccccggcgctgaccc
caatgacagacacatttctatggcccggcaggaagcgcccagggcaggga	tagcgagtatcttctcttttaggtctagaataatctctgaaagaccagtt	actttccgttccggccgcgacgcaaacaatccccgcccccgccctgcatt
ggggg	gattt	ggccc
>mm7_refGene_NM_026034	>mm7_refGene_NM_133672	>mm7_refGene_NM_011956
ttgtccctgaagtagctccttagcctgggggtggcactgcgtagtgaagc	aagacagatctttgactcctcccaccagacgtcacccacccagaccacgc	tttcgcatgaccattggacaaatataaggaagtgtgtccgtgcccgtggc
catggtcagaagcaggactcagaatgcgtttcataggttactgctgttca	cctcaaccgaaaggcggggcggaggagccccgcctcgaaacggccttcct	gtcatcatcagttgccaggatcgggacctccttgggtgatctgattggct
cgttgaggaggagagacgcgccggagcgttgcctagcaaccacaaaggag	gaagggcggggcctctagcagggcggggcctctagcggggcggggtgggg	ggacggtgaatgactaacctctcaaaatgagtaaggggcgggctcttgtc
gtgccaaatagtccaagcctttcgcgagatgaagaaagaacctagcaggg	gggggagggagaagaggaaaaggagtggtcacgtgcggctgatggcctac	accattggttcaaaggctgcgaaagtttggagaggaagcggaagagagcc
agggg	GGTCA	GCGAA
>mm7_refGene_NM_016703	>mm7_refGene_NM_007907	>mm7_refGene_NM_153552
gaagaatgcagtacttccttgccctctctgggcacaccatccatccatcc	aaataaatctgtggcctcaagggtccctttctccagcttttcccagaggt	tagtagtaagtacgccagacatggtggcccaaccctgtaatcccagcaat
agcacctacatgagaccaccaacccaggagctcattgatccctattgtct	gtcaaattacataacagtctcaaacccaggaaattgaactttggcacaac	tgggagccagtcaggtgaatctctgagttcaagaccagcctggcctacct
agggttgttttaaaaacaaatatttcatcatatgggcacatactggccac	ccactgaccggtccgaatttcaaagtctttttcctattgacctacaaggt	agagcgttccacgttggccagcgatacatagggagaccctgtttcaaaat
tggtgactgaattcagtgtcaagttcctctctcctccctgaaggctagta	tttcaagaatcatgttgtaagcaactgtgttctgaggaatctatgtttaa	aatagtaacaataaaataactatccggccacttcattcttttcttttttt
aatgg	aaacc	ttttt
>mm7_refGene_NM_194340	>mm7_refGene_NM_133668	>mm7_refGene_NM_134134
agccgcatcggacatgtaagagaatttcctgtcaggagccggtcactgtg	ttgattgcttctaaactctccctcgtggaacttggcccccgcttgttgac	tgggaagtttggccggaagcagaccgccttaacgaccccgccacccccgc
cggagaaaaataagtaaagtgagaaattctgattgtggaaagagtttctc	atcagagtgatgatgatcttgtaaatgtctgaagtacacacagtcctgtc	cggcccatccagctcctaagcctccaatcggttccaacagaggcccagtc
taacccaatccccacaaaagcacacagacttctcagcccatgtactgtgc	ttacacgcacacagttcatcggttactttcatgtcagcgcatgcctgtgc	ggttgcgcttgcgcgagggtcgcacgcaatcacgcgcgccggccgcttcc
ctgccaagccattggaacctgaaaccgtagctagcgagaacttgcgcagc	ctccaggaacgaagccttgactgactgttctcaggggccatggacattct	GGTGCGCCGCGAGGGCCGCCGGGACGGGTCTCCCTGGCGATCAGTGGTGT
cacat	gtgag	GCTGT
>mm7_refGene_NM_029850	>mm7_refGene_NM_025982	>mm7_refGene_NM_027976
attcgctctggtccagtctgtgtagccgcaactgcacacccacctgtccc	gtatctcctcgggttcctagtctcgaaattccgtactcaggaatccaaga	ggggtgctctctgcacaaagaaggaatcctaaggtaggctagcactctag
tatactgggtgaccgcggtagatcctgtcacccagctctgtcctagggta	ttttttttttttttttttagttagcttctggtctctaagacactgtctag	tgaagtcttcaccttgaacttcctgtcaatccttggagggatcaaggccg
gggagacagcctctcataagtccttctgtgttgggccagtctagtttacc	aaaccctggcctcggtttctttctttctttcgccttcctcttcttcttct	ggaaaatgctacttgattctgcgtgtcgtgaggttgcagcgggagtgggg
tgctgctccgggtcattacactgcacttccaccaggagccgtttaagatt	tcttttttttttttttttaagtttcctccaatgaagaaactaagggcaag	gagagggagggggcagaacctgtcatctctcttccaattctgagaccgag
aaatt	actgg	gtctc
>mm7_refGene_NM_019770	>mm7_refGene_NM_001004143
ctgttgctgtgtcaccctggctgcactggaacttttctatatagggacca	tataccaaacctgtataacacgatatttcaaagccaatgtaaaaatttga
aggaggacttgaactcactgcttcgcatagatttaaaaaaaaaaagattt	cttgatattctgtctttatttgactgcttgttaaaattaattttatcttt
atttttattcctttaactacgtgttcctgggtgggggtgagtgttagcag	cttggtgcaaaatattgtacaaaatgtagccactaaaaaaattcgtatac
tgagcatgtagccagaggtaattgactttcagcatcctcagagattctct	cagttggcattctagttcaataggataacgctgaataatatcctagggaa
gtggg	gggaa
>mm7_refGene_NM_019770	>mm7_refGene_NM_017366
tgagcatgtagccagaggtaattgactttcagcatcctcagagattctct	ttatgtatttggagtcttcactctagcagggtctatgtggcctcaaattc
gtgggatggttttgagtgttctccacccctgccagcttaaataagcaagg	atagtgatcgtgatttattatctcccaaagtccatgagagactagaggtg
tgatgggggagcaaaccaaagaaacaacaaaaaaattggatttctcatct	cctactacgcgcttttagaagtgttttaagttggtgaaatcttctagatc
ttatcatccacctctcagagaccccagttttgagactcactgaatgtctt	tcagaattcgcttagagtacaccccagcttgagtctgccacctcacgccc
tatct	ctctt
>mm7_refGene_NM_031998	>mm7_refGene_NM_029564
agcttttagagcaacaataattactgtgtttacttatgatattttgcata	caccatgccatagaggaaggtccaaaagaggacgtaggtgaagaggcctc
atttgcataataacttaagacctgaacataataaactatgcactctcgtt	caatgaggcctcccgtaaagagaggtcttcgtgacttaaaatatttgttc
ccagttgaacatccctggcccaaatcatgtcctttgccgtggaagaagta	cacctccttcccgctttgagaatgaggagcagggagagcaggacggaggc
gccccgatgtttggttagaaagactttacaaagggttggggggacctgtg	aagcaggtagaagatgaagccgtagaggccggtgaggccgaggatgccgg
gtgaa	cggtg
>mm7_refGene_NM_026159	>mm7_refGene_NM_008850
aattgaactcctgctctgcaaagatcatacggaggtccataatggacaat	agatgtggagtcacgtatttagaggaagtatatacacacttgtttggttt
cttcatcagttttgagcaggcgtgagtcaaaatgcttcggctcctccaag	tggtttcttggtgaatccaaattaggcaagtgcttcgtggttgaactaaa
tctggtattactccaaggacgaactagaggggcggggcctcagctataaa	tctcaaactccctcattttatttttgacatgcttggctctcagtacaccc
agccgagctcagcggggaaaggacgcggtcttccgagccctggcagcaac	accagcgaagtccaagcatataggcacagtagctcctgatgcagaagagt
ATGTG	attca
