# Supplementary material for: Transcription profiling of lung adenocarcinomas of c-myc-transgenic mice: Identification of the c-myc regulatory gene network
Source: BMC Syst Biol. 2008 May 22;2:46. doi: 10.1186/1752-0509-2-46 (PMC2430022; doi:10.1186/1752-0509-2-46)
Supplement: Additional file 6 — 36 deregulated genes possessing transcription factor or transcription regulator activity. [file 1752-0509-2-46-S6.xls]

## Sheet: Tabelle1
Gene Symbol
Atf2
Atf5
Baz1b
Catnb
Dr1
Eaf1
Etv5
Foxf1a
Garnl1
Hells
Hipk3
Klf6
Myc
Narg1
Nfatc3
Nr3c1
Nrip1
Papola
Pknox1
Polr3c
Rai14
Rnf14
Rnf4
Rnpc2
Runx1
Smad4
Sox4
Sp3
Stat2
Stat5a
Suz12
Tbl1x
Tcea1
Tcf12
Zfp445
Zmynd11
