# Supplementary material for: Transcription profiling of lung adenocarcinomas of c-myc-transgenic mice: Identification of the c-myc regulatory gene network
Source: BMC Syst Biol. 2008 May 22;2:46. doi: 10.1186/1752-0509-2-46 (PMC2430022; doi:10.1186/1752-0509-2-46)
Supplement: Additional file 7 — Analysis of promoters of 361 induced genes with respect to binding sites of TFs which were transcriptionally induced by c-Myc overexpression. RefSeq accession numbers, TRANSFAC identifier of the respective matrix, the position of the hit (1 = 1000 bp upstream of TSS; 1100 = 100 bp downstream of TSS) and the corresponding recognized sequence are given in this table. [file 1752-0509-2-46-S7.xls]

## Sheet: Tabelle1
RefSeq accession number	Matrices of c-Myc-induced TFs, which found BSs in the promoter sequences
	of 361 c-Myc-regulated genes; positions and sequences of BSs
NM_025824	V$SP3_Q3 436 (+) accctgcgGGTGGg Sp3
NM_026390	V$HFH8_01 730 (+) gctTGTTTatttg HFH-8
	V$CREBATF_Q6 920 (-) cgaCGTCAa CREBATF
NM_013835	V$CREBATF_Q6 692 (-) ccaCGTCAc CREBATF
NM_025505	V$HFH8_01 440 (-) aagatAAACAatg HFH-8
	V$STAT5A_03 753 (-) aGGAAAta STAT5A
NM_011785	V$STAT5A_03 373 (+) taTTTCCt STAT5A
	V$STAT5A_03 406 (-) aGGAAAta STAT5A
NM_021421	V$STAT5A_03 803 (+) taTTTCCt STAT5A
NM_013515	V$HFH8_01 17 (+) ctaTGTTTattca HFH-8
NM_026434	V$CREBATF_Q6 649 (+) gTGACGtct CREBATF
	V$CREBATF_Q6 969 (+) aTGACGtca CREBATF
	V$CREBATF_Q6 970 (-) tgaCGTCAc CREBATF
NM_018782	V$STAT5A_03 882 (-) tGGAAAta STAT5A
NM_016739	V$SOX_Q6 66 (+) ttCTTTGatagaa SOX
NM_024254	V$SP3_Q3 324 (-) cCCGGCccaatcct Sp3
NM_019769	V$CREBATF_Q6 927 (+) tTGACGtta CREBATF
NM_025475	V$HFH8_01 11 (+) aacTGTTTatatc HFH-8
NM_018824	V$HFH8_01 99 (-) aacatAAACAatt HFH-8
	V$STAT5A_01 359 (+) aacttcctGGAAAtg STAT5A
NM_012032	V$CREBATF_Q6 964 (+) aTGACGtaa CREBATF
NM_016775	V$SOX_Q6 128 (-) tcacaaCAAAGaa SOX
NM_025978	V$SMAD4_Q6 622 (-) gtcTGTCTgccccac SMAD-4
	V$SMAD4_Q6 740 (+) gccgcccAGCCAccc SMAD-4
	V$CREBATF_Q6 862 (-) acaCGTCAc CREBATF
NM_019995	V$SMAD4_Q6 218 (-) agtTGTCTgtcctgt SMAD-4
NM_016966	V$HFH8_01 796 (+) ttcTGTTTatttc HFH-8
	V$STAT5A_03 803 (+) taTTTCCa STAT5A
NM_019976	V$SOX_Q6 465 (+) ttCTTTGttattt SOX
NM_025356	V$SP3_Q3 432 (+) agcccaggGGGGGg Sp3
	V$SP3_Q3 947 (+) aggcggggGGAGGg Sp3
NM_026228	V$HFH8_01 119 (-) caaatAAACAttc HFH-8
NM_013454	V$HFH8_01 878 (-) tacatAAACAgag HFH-8
NM_027696	V$SMAD4_Q6 586 (-) ggcTGGCTgtctctc SMAD-4
	V$SMAD4_Q6 839 (-) ggtTGGCTggccgct SMAD-4
NM_013885	V$SMAD4_Q6 1038 (+) cacgggcAGCCAgac SMAD-4
NM_026106	V$SOX_Q6 152 (-) tatcaaCAAAGaa SOX
	V$STAT5A_04 636 (+) caTTTCTt STAT5A
NM_019640	V$SMAD4_Q6 462 (-) aacTGTCTgcatctc SMAD-4
NM_024451	V$SMAD4_Q6 184 (+) gaaagctAGCCAgct SMAD-4
	V$HFH8_01 455 (-) cctatAAACAaaa HFH-8
	V$STAT5A_02 719 (+) tgcacAGAATcctaattctaacgc STAT5A
NM_024239	V$CREBATF_Q6 986 (+) gTGACGttt CREBATF
NM_016906	V$CREBATF_Q6 1003 (+) cTGACGtgt CREBATF
NM_027514	V$SOX_Q6 491 (-) aacaaaCAAAGaa SOX
NM_011926	V$SP3_Q3 117 (+) agcccagtGGAGGg Sp3
NM_011981	V$SOX_Q6 195 (+) ttCTTTGttgatt SOX
	V$STAT5A_01 965 (+) gacttctgGGAAAtg STAT5A
NM_011668	V$STAT5A_03 226 (-) aGGAAAta STAT5A
NM_026143	V$HFH8_01 136 (+) gagTGTTTatatt HFH-8
NM_013799	V$CREBATF_Q6 920 (+) gTGACGtag CREBATF
NM_015804	V$SMAD4_Q6 153 (+) gttgttcAGCCAtgt SMAD-4
NM_020259	V$SP3_Q3 784 (-) cCCCCCccccggct Sp3
	V$CREBATF_Q6 910 (+) gTGACGtca CREBATF
	V$CREBATF_Q6 911 (-) tgaCGTCAa CREBATF
NM_022997	V$STAT5A_04 578 (-) aAGAAAtg STAT5A
NM_025558	V$STAT5A_04 122 (+) caTTTCTa STAT5A
NM_027924	V$STAT5A_04 23 (+) caTTTCTa STAT5A
	V$STAT5A_04 153 (+) caTTTCTt STAT5A
NM_019927	V$CREBATF_Q6 156 (+) aTGACGtca CREBATF
	V$CREBATF_Q6 157 (-) tgaCGTCAc CREBATF
	V$CREBATF_Q6 436 (-) tcaCGTCAa CREBATF
	V$CREBATF_Q6 562 (+) gTGACGtgc CREBATF
	V$CREBATF_Q6 585 (+) aTGACGtag CREBATF
NM_021465	V$SOX_Q6 106 (+) ctCTTTGttatat SOX
	V$HFH8_01 139 (+) catTGTTTattta HFH-8
	V$STAT5A_04 1092 (-) aAGAAAtg STAT5A
NM_016985	V$STAT5A_02 315 (-) ccaagagaaaataaATTCTgggta STAT5A
	V$HFH8_01 623 (+) aatTGTTTatatt HFH-8
NM_012010	V$STAT5A_04 548 (-) tAGAAAtg STAT5A
NM_019477	V$STAT5A_03 477 (-) aGGAAAta STAT5A
	V$CREBATF_Q6 881 (+) gTGACGtcc CREBATF
NM_026793	V$SP3_Q3 76 (+) agacttctGAAGGg Sp3
	V$STAT5A_04 410 (-) tAGAAAtg STAT5A
	V$HFH8_01 574 (-) tttatAAACAaaa HFH-8
	V$STAT5A_03 848 (-) aGGAAAta STAT5A
NM_011682	V$CREBATF_Q6 162 (+) gTGACGtgc CREBATF
	V$SMAD4_Q6 738 (+) ttgaggcAGACAccc SMAD-4
NM_019760	V$SOX_Q6 653 (-) caacaaCAAAGaa SOX
	V$SMAD4_Q6 699 (-) agaTGGCTaaatccc SMAD-4
NM_025807	V$STAT5A_03 30 (-) aGGAAAta STAT5A
NM_011631	V$SP3_Q3 859 (-) cCCCCCccatgcgt Sp3
NM_019963	V$SP3_Q3 919 (+) acacgcggGGAGGg Sp3
NM_025825	V$SOX_Q6 575 (+) ttCTTTGtttgag SOX
	V$CREBATF_Q6 964 (+) tTGACGtca CREBATF
	V$CREBATF_Q6 965 (-) tgaCGTCAt CREBATF
NM_025481	V$SP3_Q3 616 (-) cCCCGCccccgtct Sp3
	V$SOX_Q6 880 (+) cgCTTTGttgtgt SOX
NM_021524	V$CREBATF_Q6 74 (+) gTGACGtca CREBATF
	V$CREBATF_Q6 75 (-) tgaCGTCAt CREBATF
	V$CREBATF_Q6 85 (-) agaCGTCAc CREBATF
NM_013635	V$STAT5A_03 212 (-) aGGAAAta STAT5A
NM_026102	V$STAT5A_03 492 (-) aGGAAAta STAT5A
NM_019579	V$STAT5A_03 32 (-) aGGAAAta STAT5A
	V$SP3_Q3 680 (+) aggcggggGGGGGg Sp3
NM_011803	V$SOX_Q6 429 (-) tccgaaCAAAGag SOX
NM_017464	V$HFH8_01 533 (-) catatAAACAaca HFH-8
NM_028487	V$CREBATF_Q6 544 (-) tcaCGTCAg CREBATF
	V$CREBATF_Q6 585 (+) cTGACGtca CREBATF
	V$CREBATF_Q6 586 (-) tgaCGTCAc CREBATF
	V$SP3_Q3 685 (-) cCCGCCcccggtct Sp3
NM_023209	V$HFH8_01 22 (-) tatatAAACAcat HFH-8
	V$STAT5A_04 662 (+) caTTTCTa STAT5A
	V$SP3_Q3 929 (+) agtcttctGGCGGg Sp3
NM_026232	V$STAT5A_03 231 (-) aGGAAAta STAT5A
NM_015822	V$STAT5A_04 81 (+) caTTTCTt STAT5A
NM_027707	V$STAT5A_03 106 (+) taTTTCCa STAT5A
NM_013787	V$STAT5A_04 57 (-) tAGAAAtg STAT5A
	V$STAT5A_02 170 (-) ttctaggcagagagATTCTaggac STAT5A
NM_025673	V$HFH8_01 168 (+) tacTGTTTatttt HFH-8
	V$CREBATF_Q6 937 (+) gTGACGtca CREBATF
	V$CREBATF_Q6 938 (-) tgaCGTCAg CREBATF
NM_018745	V$CREBATF_Q6 942 (+) gTGACGtca CREBATF
	V$CREBATF_Q6 943 (-) tgaCGTCAg CREBATF
NM_026149	V$CREBATF_Q6 901 (+) cTGACGtgg CREBATF
NM_015769	V$SMAD4_Q6 55 (+) gagtgggAGCCAact SMAD-4
NM_023794	V$HFH8_01 669 (-) tatatAAACAagc HFH-8
NM_011638	V$SOX_Q6 226 (+) ctCTTTGttattt SOX
	V$SOX_Q6 458 (+) ctCTTTGcttggc SOX
	V$CREBATF_Q6 888 (+) gTGACGtag CREBATF
NM_027226	V$HFH8_01 403 (-) caaatAAACAgaa HFH-8
NM_026254	V$CREBATF_Q6 945 (+) gTGACGttg CREBATF
	V$CREBATF_Q6 1080 (+) gTGACGtgg CREBATF
	V$CREBATF_Q6 1087 (-) ggaCGTCAa CREBATF
NM_023844	V$SP3_Q3 690 (+) agtctgggGGCGGg Sp3
	V$SMAD4_Q6 1027 (+) gctaggcAGCCAgct SMAD-4
NM_019973	V$CREBATF_Q6 813 (-) aaaCGTCAg CREBATF
	V$STAT5A_01 1074 (+) aaattccgGGAAAta STAT5A
NM_019466	V$STAT5A_03 509 (-) aGGAAAta STAT5A
	V$CREBATF_Q6 805 (+) tTGACGtca CREBATF
	V$CREBATF_Q6 806 (-) tgaCGTCAc CREBATF
NM_011950	V$HFH8_01 177 (+) tttTGTTTattta HFH-8
	V$CREBATF_Q6 362 (+) aTGACGtta CREBATF
	V$SMAD4_Q6 987 (+) cgcgggcAGCCAccg SMAD-4
NM_025478	V$CREBATF_Q6 582 (+) cTGACGtca CREBATF
	V$CREBATF_Q6 583 (-) tgaCGTCAa CREBATF
NM_021890	V$SMAD4_Q6 507 (-) agaTGGCTtcctcgc SMAD-4
	V$STAT5A_04 598 (+) caTTTCTa STAT5A
	V$CREBATF_Q6 634 (+) gTGACGtcc CREBATF
	V$SP3_Q3 787 (+) aaactgggGGGGGg Sp3
NM_025950	V$SMAD4_Q6 281 (-) aggTGTCTgtttccc SMAD-4
	V$CREBATF_Q6 842 (+) aTGACGtcc CREBATF
	V$STAT5A_02 924 (-) ccaggggcagagggATTCTgggta STAT5A
NM_013758	V$HFH8_01 1010 (-) tacatAAACAtgt HFH-8
NM_007799	V$STAT5A_03 726 (-) tGGAAAta STAT5A
	V$HFH8_01 937 (+) tccTGTTTatttg HFH-8
NM_007394	V$STAT5A_02 415 (-) tagtagggacctccATTCTaggga STAT5A
NM_009715	V$STAT5A_03 210 (+) taTTTCCt STAT5A
	V$SOX_Q6 313 (-) tccgaaCAAAGaa SOX
NM_007466	V$STAT5A_04 181 (+) caTTTCTt STAT5A
NM_009851	V$HFH8_01 20 (-) aaaatAAACAgag HFH-8
	V$STAT5A_03 320 (-) aGGAAAta STAT5A
NM_010434	V$CREBATF_Q6 9 (-) tcaCGTCAt CREBATF
	V$SP3_Q3 654 (+) accctgggGAGGGg Sp3
NM_011580	V$SMAD4_Q6 982 (+) tggagtcAGCCAgcc SMAD-4
NM_009461	V$SP3_Q3 832 (-) cCCTGCcccggggt Sp3
NM_008862	V$STAT5A_02 189 (-) tgtcaccaagggaaATTCTgagaa STAT5A
	V$HFH8_01 589 (+) gacTGTTTatttc HFH-8
NM_008604	V$SP3_Q3 94 (+) atcctgggGCAGGg Sp3
	V$STAT5A_01 171 (-) aaTTTCCatgaaata STAT5A
	V$SP3_Q3 261 (+) agactgggGGGGGg Sp3
NM_010905	V$SP3_Q3 64 (-) cCCACCcccagatt Sp3
NM_009498	V$SP3_Q3 783 (-) cCCCGCccacttgt Sp3
	V$CREBATF_Q6 982 (+) gTGACGtca CREBATF
	V$CREBATF_Q6 983 (-) tgaCGTCAc CREBATF
NM_011348	V$STAT5A_04 711 (+) caTTTCTa STAT5A
NM_008013	V$CREBATF_Q6 369 (+) gTGACGtgc CREBATF
NM_009274	V$STAT5A_01 75 (+) tatttctaGGAAAta STAT5A
	V$STAT5A_03 82 (-) aGGAAAta STAT5A
NM_009535	V$STAT5A_03 41 (-) aGGAAAta STAT5A
	V$CREBATF_Q6 255 (-) aaaCGTCAg CREBATF
NM_009727	V$CREBATF_Q6 606 (-) agaCGTCAc CREBATF
	V$SP3_Q3 843 (-) cCCTCCccgcggat Sp3
NM_007635	V$SMAD4_Q6 885 (+) gtcggccAGCCAatc SMAD-4
NM_009469	V$HFH8_01 626 (+) acgTGTTTatata HFH-8
NM_011182	V$HFH8_01 85 (-) aaaatAAACActt HFH-8
NM_007543	V$SP3_Q3 30 (+) agcccagtGGAGGg Sp3
NM_009103	V$CREBATF_Q6 947 (-) gcaCGTCAc CREBATF
NM_010485	V$CREBATF_Q6 387 (+) gTGACGtca CREBATF
	V$CREBATF_Q6 388 (-) tgaCGTCAg CREBATF
NM_007981	V$SMAD4_Q6 160 (+) gcagggcAGACAagc SMAD-4
	V$SP3_Q3 989 (+) agcctgcgGACGGg Sp3
NM_009209	V$STAT5A_02 37 (-) cagacttaacccgaATTCTgggaa STAT5A
	V$CREBATF_Q6 880 (+) cTGACGtct CREBATF
NM_010901	V$SP3_Q3 474 (-) cCCTACcctggtct Sp3
NM_009691	V$STAT5A_04 5 (-) aAGAAAtg STAT5A
NM_011544	V$SMAD4_Q6 848 (+) gggggacAGCCAgcc SMAD-4
NM_007555	V$HFH8_01 266 (+) tggTGTTTatttg HFH-8
NM_009282	V$SMAD4_Q6 783 (+) gcggtgcAGCCAcgc SMAD-4
NM_008924	V$CREBATF_Q6 518 (-) cgaCGTCAt CREBATF
	V$SOX_Q6 607 (+) gtCTTTGttcctg SOX
NM_007614	V$SMAD4_Q6 589 (-) aggTGGCTgggcccc SMAD-4
NM_007807	V$STAT5A_03 124 (+) taTTTCCa STAT5A
NM_010028	V$STAT5A_04 352 (+) caTTTCTa STAT5A
	V$SP3_Q3 386 (-) cCCTCCcgcagttt Sp3
	V$CREBATF_Q6 928 (+) cTGACGtag CREBATF
NM_008810	V$STAT5A_04 527 (+) caTTTCTa STAT5A
NM_010288	V$SMAD4_Q6 38 (+) ggcaggcAGTCAcca SMAD-4
	V$CREBATF_Q6 752 (+) cTGACGtac CREBATF
NM_009163	V$SOX_Q6 346 (-) tcaaaaCAAAGaa SOX
NM_007659	V$SP3_Q3 895 (-) cCCCGCccaagcgt Sp3
NM_008682	V$SOX_Q6 401 (+) ttCTTTGtgataa SOX
	V$CREBATF_Q6 922 (+) gTGACGtca CREBATF
	V$CREBATF_Q6 923 (-) tgaCGTCAt CREBATF
NM_001013391	V$CREBATF_Q6 951 (+) gTGACGtag CREBATF
NM_009171	V$SMAD4_Q6 270 (+) ttgagacAGCCAgct SMAD-4
NM_001004143	V$SP3_Q3 290 (+) atcctaggGAAGGg Sp3
	V$CREBATF_Q6 820 (+) gTGACGtta CREBATF
NM_008659	V$STAT5A_04 627 (-) tAGAAAtg STAT5A
NM_007754	V$STAT5A_04 619 (-) aAGAAAtg STAT5A
	V$STAT5A_03 751 (-) aGGAAAta STAT5A
NM_008676	V$CREBATF_Q6 110 (-) acaCGTCAg CREBATF
	V$CREBATF_Q6 289 (-) ttaCGTCAc CREBATF
NM_011358	V$SP3_Q3 135 (+) aatcttggGATGGg Sp3
NM_011519	V$SOX_Q6 235 (-) tggaaaCAAAGag SOX
	V$SMAD4_Q6 844 (-) gtgTGGCTggatccc SMAD-4
NM_009615	V$HFH8_01 144 (+) aagTGTTTatacc HFH-8
NM_001003719	V$HFH8_01 38 (-) tgaatAAACAaac HFH-8
	V$STAT5A_03 667 (-) aGGAAAta STAT5A
	V$CREBATF_Q6 693 (+) aTGACGtca CREBATF
	V$CREBATF_Q6 694 (-) tgaCGTCAg CREBATF
	V$CREBATF_Q6 938 (+) aTGACGtca CREBATF
	V$CREBATF_Q6 939 (-) tgaCGTCAc CREBATF
	V$CREBATF_Q6 954 (+) tTGACGtca CREBATF
	V$CREBATF_Q6 955 (-) tgaCGTCAg CREBATF
NM_010431	V$HFH8_01 151 (+) tgtTGTTTatttg HFH-8
	V$SOX_Q6 319 (-) gtgtagCAAAGag SOX
NM_007564	V$SOX_Q6 9 (-) tgtgaaCAAAGcg SOX
NM_011344	V$SP3_Q3 995 (+) aggcctggGAAGGg Sp3
NM_008105	V$SMAD4_Q6 44 (+) gaaatgcAGACAact SMAD-4
NM_008760	V$SOX_Q6 425 (-) taagaaCAAAGac SOX
	V$SOX_Q6 615 (-) aaagaaCAAAGac SOX
NM_010101	V$SMAD4_Q6 1054 (-) aggTGGCTggacaag SMAD-4
NM_011390	V$SOX_Q6 209 (+) ctCTTTGctcgga SOX
NM_009409	V$CREBATF_Q6 24 (+) tTGACGtcg CREBATF
	V$STAT5A_02 173 (-) gcgttgcaaattttATTCTtagaa STAT5A
	V$CREBATF_Q6 825 (+) aTGACGttt CREBATF
NM_008914	V$STAT5A_04 108 (+) caTTTCTt STAT5A
NM_007904	V$HFH8_01 169 (-) gaaatAAACAgct HFH-8
	V$CREBATF_Q6 792 (+) tTGACGtat CREBATF
NM_008304	V$STAT5A_03 53 (-) aGGAAAta STAT5A
NM_008056	V$SMAD4_Q6 1048 (+) gagggacAGCCAcct SMAD-4
NM_009640	V$STAT5A_04 518 (+) caTTTCTa STAT5A
NM_009009	V$SMAD4_Q6 675 (-) aggTGGCTggtccag SMAD-4
NM_008465	V$STAT5A_02 575 (-) cgggttgcatgtgaATTCTttgaa STAT5A
	V$CREBATF_Q6 608 (+) cTGACGtat CREBATF
NM_009821	V$SMAD4_Q6 686 (-) gcgTGGCTgcctggc SMAD-4
NM_007890	V$HFH8_01 144 (+) ttcTGTTTattta HFH-8
	V$HFH8_01 209 (-) aacatAAACAact HFH-8
	V$STAT5A_03 646 (+) taTTTCCt STAT5A
	V$STAT5A_04 700 (-) tAGAAAtg STAT5A
NM_009847	V$SMAD4_Q6 527 (+) gccgggcAGCCAgct SMAD-4
	V$CREBATF_Q6 614 (+) gTGACGtca CREBATF
	V$CREBATF_Q6 615 (-) tgaCGTCAc CREBATF
NM_011151	V$CREBATF_Q6 638 (+) gTGACGtca CREBATF
	V$CREBATF_Q6 639 (-) tgaCGTCAg CREBATF
NM_009700	V$HFH8_01 751 (-) caaatAAACActt HFH-8
NM_008173	V$SP3_Q3 317 (-) cCCTCCccaagcct Sp3
	V$SMAD4_Q6 485 (-) ggcTGGCTgtcaccc SMAD-4
NM_009551	V$STAT5A_04 100 (-) tAGAAAtg STAT5A
	V$SP3_Q3 859 (-) cCCCGCccccggct Sp3
	V$CREBATF_Q6 907 (-) cgaCGTCAt CREBATF
NM_010615	V$STAT5A_04 859 (+) caTTTCTt STAT5A
NM_009127	V$STAT5A_03 922 (-) aGGAAAta STAT5A
NM_008149	V$HFH8_01 480 (+) ctcTGTTTatgtc HFH-8
	V$CREBATF_Q6 937 (-) cgaCGTCAc CREBATF
NM_133220	V$CREBATF_Q6 625 (+) cTGACGtgg CREBATF
NM_028696	V$SP3_Q3 300 (-) cCCTTCaccagtgt Sp3
	V$CREBATF_Q6 933 (+) gTGACGtcg CREBATF
NM_198652	V$SP3_Q3 79 (+) atactgggGTAGGg Sp3
NM_145413	V$HFH8_01 460 (-) aaaatAAACAgga HFH-8
NM_172664	V$SOX_Q6 104 (-) tgaaaaCAAAGaa SOX
NM_147153	V$STAT5A_03 380 (+) taTTTCCa STAT5A
NM_030557	V$CREBATF_Q6 806 (+) aTGACGtcc CREBATF
NM_033623	V$HFH8_01 772 (-) aaaatAAACAttg HFH-8
NM_178892	V$HFH8_01 92 (+) taaTGTTTatttc HFH-8
	V$STAT5A_03 99 (+) taTTTCCa STAT5A
	V$HFH8_01 531 (-) cagatAAACAaag HFH-8
NM_133786	V$SOX_Q6 75 (-) gtgtaaCAAAGac SOX
NM_030706	V$SMAD4_Q6 920 (+) gaaagccAGCCAccc SMAD-4
NM_146133	V$STAT5A_04 641 (+) caTTTCTt STAT5A
NM_145542	V$CREBATF_Q6 845 (+) tTGACGtca CREBATF
	V$CREBATF_Q6 846 (-) tgaCGTCAc CREBATF
	V$SMAD4_Q6 971 (-) aggTGGCTgcgcggg SMAD-4
NM_054089	V$SMAD4_Q6 996 (-) ggcTGGCTggctccc SMAD-4
NM_175175	V$SMAD4_Q6 295 (+) cccagccAGCCAgcc SMAD-4
	V$SMAD4_Q6 953 (+) ggagggaAGCCAgcc SMAD-4
	V$SMAD4_Q6 999 (+) gcggtgaAGTCAcct SMAD-4
	V$SP3_Q3 1078 (+) aggctgggGTCGGg Sp3
NM_172688	V$HFH8_01 194 (-) tacatAAACAtta HFH-8
	V$CREBATF_Q6 740 (-) ctaCGTCAc CREBATF
NM_133888	V$SOX_Q6 250 (-) tcaaaaCAAAGgg SOX
NM_146156	V$SMAD4_Q6 1080 (+) taggtgcAGCCAgcc SMAD-4
NM_054098	V$SP3_Q3 758 (-) cCCACCccaaaggt Sp3
NM_175937	V$SP3_Q3 891 (-) cCCCTCccaggact Sp3
NM_198702	V$SOX_Q6 363 (+) ctCTTTGctccgc SOX
NM_172712	V$SOX_Q6 326 (-) caacaaCAAAGat SOX
	V$CREBATF_Q6 919 (+) gTGACGtcg CREBATF
NM_146001	V$SOX_Q6 118 (-) gttgaaCAAAGag SOX
NM_052993	V$CREBATF_Q6 60 (+) gTGACGttg CREBATF
	V$CREBATF_Q6 355 (-) ggaCGTCAg CREBATF
NM_029673	V$SMAD4_Q6 70 (-) agcTGGCTgtcctgg SMAD-4
NM_145571	V$STAT5A_03 609 (+) taTTTCCa STAT5A
NM_178788	V$HFH8_01 137 (+) aacTGTTTatttt HFH-8
NM_144731	V$SMAD4_Q6 342 (-) cggTGGCTgacttcc SMAD-4
	V$SP3_Q3 902 (+) atccggggGGGGGg Sp3
NM_146211	V$STAT5A_03 94 (+) taTTTCCa STAT5A
	V$CREBATF_Q6 974 (+) gTGACGtct CREBATF
NM_053124	V$HFH8_01 191 (+) cagTGTTTatatt HFH-8
	V$CREBATF_Q6 605 (-) caaCGTCAc CREBATF
	V$CREBATF_Q6 615 (-) taaCGTCAc CREBATF
NM_152808	V$SOX_Q6 7 (-) cgttagCAAAGag SOX
	V$STAT5A_03 335 (+) taTTTCCt STAT5A
NM_178118	V$CREBATF_Q6 252 (+) cTGACGttt CREBATF
	V$SP3_Q3 327 (-) cCCAGCcccagcct Sp3
	V$STAT5A_03 381 (+) taTTTCCt STAT5A
	V$SMAD4_Q6 437 (-) ggtTGTCTcactctc SMAD-4
NM_175266	V$SOX_Q6 495 (+) ctCTTTGatagca SOX
	V$CREBATF_Q6 741 (-) acaCGTCAg CREBATF
NM_173364	V$STAT5A_02 704 (-) tcttgagtaaaataATTCTcagaa STAT5A
	V$STAT5A_02 719 (+) ttctcAGAATgaccctctaggaag STAT5A
NM_133669	V$HFH8_01 30 (+) ggtTGTTTatatg HFH-8
	V$CREBATF_Q6 826 (+) cTGACGtag CREBATF
NM_133990	V$SP3_Q3 641 (-) cCCTGCcctagtgt Sp3
NM_133729	V$SMAD4_Q6 546 (-) aggTGTCTggctcgg SMAD-4
	V$SMAD4_Q6 580 (+) gtgggggAGCCAagc SMAD-4
NM_146234	V$CREBATF_Q6 955 (+) gTGACGtca CREBATF
	V$CREBATF_Q6 956 (-) tgaCGTCAt CREBATF
NM_139144	V$CREBATF_Q6 18 (+) gTGACGtgt CREBATF
	V$STAT5A_03 51 (-) aGGAAAta STAT5A
NM_133993	V$STAT5A_04 631 (-) aAGAAAtg STAT5A
	V$CREBATF_Q6 969 (+) gTGACGtca CREBATF
	V$CREBATF_Q6 970 (-) tgaCGTCAg CREBATF
NM_177092	V$SOX_Q6 567 (+) ctCTTTGgtacag SOX
NM_199196	V$STAT5A_04 213 (-) aAGAAAtg STAT5A
NM_172401	V$STAT5A_03 593 (-) tGGAAAta STAT5A
	V$CREBATF_Q6 994 (+) gTGACGtca CREBATF
	V$CREBATF_Q6 995 (-) tgaCGTCAg CREBATF
NM_153198	V$SMAD4_Q6 365 (+) cttgtgcAGTCAtct SMAD-4
	V$SMAD4_Q6 661 (+) gtagttcAGTCAgct SMAD-4
NM_178065	V$CREBATF_Q6 641 (+) aTGACGttt CREBATF
NM_145836	V$CREBATF_Q6 967 (+) gTGACGtca CREBATF
	V$CREBATF_Q6 968 (-) tgaCGTCAg CREBATF
NM_133797	V$SMAD4_Q6 342 (-) agtTGGCTagcccac SMAD-4
NM_181278	V$STAT5A_04 245 (+) caTTTCTt STAT5A
NM_030153	V$SMAD4_Q6 330 (-) ggaTGTCTgactctg SMAD-4
NM_145452	V$HFH8_01 356 (-) gagatAAACAggt HFH-8
	V$STAT5A_04 847 (-) tAGAAAtg STAT5A
NM_029153	V$SMAD4_Q6 818 (-) ggaTGGCTgggcgcc SMAD-4
NM_172301	V$SOX_Q6 130 (+) atCTTTGttaaat SOX
NM_032008	V$SMAD4_Q6 99 (-) tggTGTCTccccgcc SMAD-4
NM_028651	V$STAT5A_04 598 (+) caTTTCTt STAT5A
	V$CREBATF_Q6 835 (-) cgaCGTCAc CREBATF
NM_030690	V$SMAD4_Q6 551 (-) agcTGTCTggagggc SMAD-4
NM_133766	V$CREBATF_Q6 960 (+) cTGACGtca CREBATF
	V$CREBATF_Q6 961 (-) tgaCGTCAc CREBATF
NM_053181	V$CREBATF_Q6 936 (-) ggaCGTCAg CREBATF
NM_029457	V$CREBATF_Q6 900 (+) gTGACGtca CREBATF
	V$CREBATF_Q6 901 (-) tgaCGTCAa CREBATF
NM_173440	V$SMAD4_Q6 633 (-) ggcTGGCTggacggg SMAD-4
NM_139154	V$SMAD4_Q6 218 (-) aagTGGCTgtccccg SMAD-4
	V$SP3_Q3 958 (+) atccggggGCGGGg Sp3
NM_152810	V$CREBATF_Q6 528 (+) cTGACGtga CREBATF
	V$CREBATF_Q6 906 (+) gTGACGtca CREBATF
	V$CREBATF_Q6 907 (-) tgaCGTCAg CREBATF
NM_053117	V$STAT5A_04 405 (+) caTTTCTt STAT5A
NM_144792	V$HFH8_01 1072 (+) tagTGTTTatttt HFH-8
NM_133352	V$CREBATF_Q6 958 (+) aTGACGtgg CREBATF
