# Supplementary material for: Transcription profiling of lung adenocarcinomas of c-myc-transgenic mice: Identification of the c-myc regulatory gene network
Source: BMC Syst Biol. 2008 May 22;2:46. doi: 10.1186/1752-0509-2-46 (PMC2430022; doi:10.1186/1752-0509-2-46)
Supplement: Additional file 8 — Putative target genes identified in silico by using positional weight matrices. This table shows the RefSeq accession numbers, gene titles, and gene symbols of the putative target genes identified for the respective promoter analysis. [file 1752-0509-2-46-S8.xls]

## Sheet: Tabelle1
NM_025824	V$SP3_Q3 436 (+) accctgcgGGTGGg Sp3								49 RefSeqs mit c-myc und ind TF BS			220 RefSeqs mit in TF BS	94 RefSeqs mit c-Myc BS	GENENAME		49 RefSeqs mit c-myc und ind TF BS
NM_026390	V$HFH8_01 730 (+) gctTGTTTatttg HFH-8								NM_007543			NM_001003719	NM_001001309	Itga8		NM_007543
	V$CREBATF_Q6 920 (-) cgaCGTCAa CREBATF								NM_007564			NM_001004143	NM_001009935	Txnip		NM_007564
NM_013835	V$CREBATF_Q6 692 (-) ccaCGTCAc CREBATF								NM_009171			NM_001013391	NM_007399	Adam10		NM_009171
NM_025505	V$HFH8_01 440 (-) aagatAAACAatg HFH-8								NM_009209			NM_007394	NM_007543	Ceacam1		NM_009209
	V$STAT5A_03 753 (-) aGGAAAta STAT5A								NM_009469			NM_007466	NM_007564	Zfp36l1		NM_009469
NM_011785	V$STAT5A_03 373 (+) taTTTCCt STAT5A								NM_009615			NM_007543	NM_007597	Canx		NM_009615
	V$STAT5A_03 406 (-) aGGAAAta STAT5A								NM_009727			NM_007555	NM_007862	Dlgh1		NM_009727
NM_021421	V$STAT5A_03 803 (+) taTTTCCt STAT5A								NM_009821			NM_007564	NM_008112	Gdi3		NM_009821
NM_013515	V$HFH8_01 17 (+) ctaTGTTTattca HFH-8								NM_010028			NM_007614	NM_008249	Tfb2m		NM_010028
NM_026434	V$CREBATF_Q6 649 (+) gTGACGtct CREBATF								NM_010431			NM_007635	NM_008338	Ifngr2		NM_010431
	V$CREBATF_Q6 969 (+) aTGACGtca CREBATF								NM_010615			NM_007659	NM_008635	Mtap7		NM_010615
	V$CREBATF_Q6 970 (-) tgaCGTCAc CREBATF								NM_010901			NM_007754	NM_009052	Rex3		NM_010901
NM_018782	V$STAT5A_03 882 (-) tGGAAAta STAT5A								NM_010905			NM_007799	NM_009171	Shmt1		NM_010905
NM_016739	V$SOX_Q6 66 (+) ttCTTTGatagaa SOX								NM_011348			NM_007807	NM_009194	Slc12a2		NM_011348
NM_024254	V$SP3_Q3 324 (-) cCCGGCccaatcct Sp3								NM_011358			NM_007890	NM_009209	Slc6a2		NM_011358
NM_019769	V$CREBATF_Q6 927 (+) tTGACGtta CREBATF								NM_011390			NM_007904	NM_009469	Ulk1		NM_011390
NM_025475	V$HFH8_01 11 (+) aacTGTTTatatc HFH-8								NM_011544			NM_007981	NM_009615	Adam17		NM_011544
NM_018824	V$HFH8_01 99 (-) aacatAAACAatt HFH-8								NM_011638			NM_008013	NM_009652	Akt1		NM_011638
	V$STAT5A_01 359 (+) aacttcctGGAAAtg STAT5A								NM_011668			NM_008056	NM_009727	Atp8a1		NM_011668
NM_012032	V$CREBATF_Q6 964 (+) aTGACGtaa CREBATF								NM_011682			NM_008105	NM_009821	Runx1		NM_011682
NM_016775	V$SOX_Q6 128 (-) tcacaaCAAAGaa SOX								NM_011803			NM_008149	NM_009981	Pcyt1a		NM_011803
NM_025978	V$SMAD4_Q6 622 (-) gtcTGTCTgccccac SMAD-4								NM_011926			NM_008173	NM_010028	Ddx3x		NM_011926
	V$SMAD4_Q6 740 (+) gccgcccAGCCAccc SMAD-4								NM_013454			NM_008304	NM_010207	Fgfr2		NM_013454
	V$CREBATF_Q6 862 (-) acaCGTCAc CREBATF								NM_015804			NM_008465	NM_010283	Ggta1		NM_015804
NM_019995	V$SMAD4_Q6 218 (-) agtTGTCTgtcctgt SMAD-4								NM_016906			NM_008604	NM_010431	Hif1a		NM_016906
NM_016966	V$HFH8_01 796 (+) ttcTGTTTatttc HFH-8								NM_016985			NM_008659	NM_010560	Il6st		NM_016985
	V$STAT5A_03 803 (+) taTTTCCa STAT5A								NM_018745			NM_008676	NM_010615	Kif11		NM_018745
NM_019976	V$SOX_Q6 465 (+) ttCTTTGttattt SOX								NM_018782			NM_008682	NM_010833	Msn		NM_018782
NM_025356	V$SP3_Q3 432 (+) agcccaggGGGGGg Sp3								NM_019579			NM_008760	NM_010890	Nedd4		NM_019579
	V$SP3_Q3 947 (+) aggcggggGGAGGg Sp3								NM_019640			NM_008810	NM_010901	Nfatc3		NM_019640
NM_026228	V$HFH8_01 119 (-) caaatAAACAttc HFH-8								NM_021524			NM_008862	NM_010905	Nfia		NM_021524
NM_013454	V$HFH8_01 878 (-) tacatAAACAgag HFH-8								NM_024254			NM_008914	NM_011348	Sema3e		NM_024254
NM_027696	V$SMAD4_Q6 586 (-) ggcTGGCTgtctctc SMAD-4								NM_026106			NM_008924	NM_011358	Sfrs2		NM_026106
	V$SMAD4_Q6 839 (-) ggtTGGCTggccgct SMAD-4								NM_026228			NM_009009	NM_011390	Slc12a7		NM_026228
NM_013885	V$SMAD4_Q6 1038 (+) cacgggcAGCCAgac SMAD-4								NM_027514			NM_009103	NM_011544	Tcf12		NM_027514
NM_026106	V$SOX_Q6 152 (-) tatcaaCAAAGaa SOX								NM_028487			NM_009127	NM_011594	Timp2		NM_028487
	V$STAT5A_04 636 (+) caTTTCTt STAT5A								NM_028696			NM_009163	NM_011638	Tfrc		NM_028696
NM_019640	V$SMAD4_Q6 462 (-) aacTGTCTgcatctc SMAD-4								NM_029153			NM_009171	NM_011668	Ube3a		NM_029153
NM_024451	V$SMAD4_Q6 184 (+) gaaagctAGCCAgct SMAD-4								NM_029457			NM_009209	NM_011682	Utrn		NM_029457
	V$HFH8_01 455 (-) cctatAAACAaaa HFH-8								NM_133220			NM_009274	NM_011714	Baz1b		NM_133220
	V$STAT5A_02 719 (+) tgcacAGAATcctaattctaacgc STAT5A								NM_133888			NM_009282	NM_011803	Copeb		NM_133888
NM_024239	V$CREBATF_Q6 986 (+) gTGACGttt CREBATF								NM_133990			NM_009409	NM_011926	Ceacam1		NM_133990
NM_016906	V$CREBATF_Q6 1003 (+) cTGACGtgt CREBATF								NM_144731			NM_009461	NM_013454	Abca1		NM_144731
NM_027514	V$SOX_Q6 491 (-) aacaaaCAAAGaa SOX								NM_144792			NM_009469	NM_013657	Sema3c		NM_144792
NM_011926	V$SP3_Q3 117 (+) agcccagtGGAGGg Sp3								NM_152808			NM_009498	NM_015804	Atp11a		NM_152808
NM_011981	V$SOX_Q6 195 (+) ttCTTTGttgatt SOX								NM_153198			NM_009535	NM_016888	B3gnt1		NM_153198
	V$STAT5A_01 965 (+) gacttctgGGAAAtg STAT5A								NM_177092			NM_009551	NM_016906	Sec61a1		NM_177092
NM_011668	V$STAT5A_03 226 (-) aGGAAAta STAT5A								NM_178892			NM_009615	NM_016963	Tmod3		NM_178892
NM_026143	V$HFH8_01 136 (+) gagTGTTTatatt HFH-8								NM_199196			NM_009640	NM_016985	Mtmr1		NM_199196
NM_013799	V$CREBATF_Q6 920 (+) gTGACGtag CREBATF											NM_009691	NM_018745	Oazin
NM_015804	V$SMAD4_Q6 153 (+) gttgttcAGCCAtgt SMAD-4											NM_009700	NM_018782	Calcrl
NM_020259	V$SP3_Q3 784 (-) cCCCCCccccggct Sp3											NM_009715	NM_018829	Ap3m1
	V$CREBATF_Q6 910 (+) gTGACGtca CREBATF											NM_009727	NM_019579	Mpp5
	V$CREBATF_Q6 911 (-) tgaCGTCAa CREBATF											NM_009821	NM_019640	Pitpnb
NM_022997	V$STAT5A_04 578 (-) aAGAAAtg STAT5A											NM_009847	NM_019770	1110032D12Rik
NM_025558	V$STAT5A_04 122 (+) caTTTCTa STAT5A											NM_009851	NM_020601	Tbl1x
NM_027924	V$STAT5A_04 23 (+) caTTTCTa STAT5A											NM_010028	NM_021345	AW742319
	V$STAT5A_04 153 (+) caTTTCTt STAT5A											NM_010101	NM_021524	Pbef1
NM_019927	V$CREBATF_Q6 156 (+) aTGACGtca CREBATF											NM_010288	NM_024222	1300006C19Rik
	V$CREBATF_Q6 157 (-) tgaCGTCAc CREBATF											NM_010431	NM_024254	2410042D21Rik
	V$CREBATF_Q6 436 (-) tcaCGTCAa CREBATF											NM_010434	NM_026106	Dr1
	V$CREBATF_Q6 562 (+) gTGACGtgc CREBATF											NM_010485	NM_026228	Slc39a8
	V$CREBATF_Q6 585 (+) aTGACGtag CREBATF											NM_010615	NM_026515	2810417H13Rik
NM_021465	V$SOX_Q6 106 (+) ctCTTTGttatat SOX											NM_010901	NM_026560	Cdca8
	V$HFH8_01 139 (+) catTGTTTattta HFH-8											NM_010905	NM_027514	D7Ertd458e
	V$STAT5A_04 1092 (-) aAGAAAtg STAT5A											NM_011151	NM_028243	Prcp
NM_016985	V$STAT5A_02 315 (-) ccaagagaaaataaATTCTgggta STAT5A											NM_011182	NM_028487	1700034P14Rik
	V$HFH8_01 623 (+) aatTGTTTatatt HFH-8											NM_011344	NM_028696	5830411E10Rik
NM_012010	V$STAT5A_04 548 (-) tAGAAAtg STAT5A											NM_011348	NM_028756	Slc35a5
NM_019477	V$STAT5A_03 477 (-) aGGAAAta STAT5A											NM_011358	NM_029153	Scamp1
	V$CREBATF_Q6 881 (+) gTGACGtcc CREBATF											NM_011390	NM_029457	Senp2
NM_026793	V$SP3_Q3 76 (+) agacttctGAAGGg Sp3											NM_011519	NM_030201	Stch
	V$STAT5A_04 410 (-) tAGAAAtg STAT5A											NM_011544	NM_030750	Sgpp1
	V$HFH8_01 574 (-) tttatAAACAaaa HFH-8											NM_011580	NM_033075	D17H6S56E-5
	V$STAT5A_03 848 (-) aGGAAAta STAT5A											NM_011631	NM_053089	Narg1
NM_011682	V$CREBATF_Q6 162 (+) gTGACGtgc CREBATF											NM_011638	NM_130448	Pcdh18
	V$SMAD4_Q6 738 (+) ttgaggcAGACAccc SMAD-4											NM_011668	NM_133220	Sgk3
NM_019760	V$SOX_Q6 653 (-) caacaaCAAAGaa SOX											NM_011682	NM_133702	1500002M01Rik
	V$SMAD4_Q6 699 (-) agaTGGCTaaatccc SMAD-4											NM_011785	NM_133888	Smpdl3b
NM_025807	V$STAT5A_03 30 (-) aGGAAAta STAT5A											NM_011803	NM_133990	Il13ra1
NM_011631	V$SP3_Q3 859 (-) cCCCCCccatgcgt Sp3											NM_011926	NM_144516	Zmynd11
NM_019963	V$SP3_Q3 919 (+) acacgcggGGAGGg Sp3											NM_011950	NM_144731	Galnt7
NM_025825	V$SOX_Q6 575 (+) ttCTTTGtttgag SOX											NM_011981	NM_144792	Tmem23
	V$CREBATF_Q6 964 (+) tTGACGtca CREBATF											NM_012010	NM_146229	Dnclic1
	V$CREBATF_Q6 965 (-) tgaCGTCAt CREBATF											NM_012032	NM_152808	1110028E10Rik
NM_025481	V$SP3_Q3 616 (-) cCCCGCccccgtct Sp3											NM_013454	NM_153198	Hbp1
	V$SOX_Q6 880 (+) cgCTTTGttgtgt SOX											NM_013515	NM_153594	5330414D10Rik
NM_021524	V$CREBATF_Q6 74 (+) gTGACGtca CREBATF											NM_013635	NM_175328	Slc6a15
	V$CREBATF_Q6 75 (-) tgaCGTCAt CREBATF											NM_013758	NM_175403	2410014A08Rik
	V$CREBATF_Q6 85 (-) agaCGTCAc CREBATF											NM_013787	NM_177092	Msrb3
NM_013635	V$STAT5A_03 212 (-) aGGAAAta STAT5A											NM_013799	NM_178606	D10Ucla1
NM_026102	V$STAT5A_03 492 (-) aGGAAAta STAT5A											NM_013835	NM_178654	Pkn2
NM_019579	V$STAT5A_03 32 (-) aGGAAAta STAT5A											NM_013885	NM_178892	Tiparp
	V$SP3_Q3 680 (+) aggcggggGGGGGg Sp3											NM_015769	NM_199196	Suz12
NM_011803	V$SOX_Q6 429 (-) tccgaaCAAAGag SOX											NM_015804
NM_017464	V$HFH8_01 533 (-) catatAAACAaca HFH-8											NM_015822
NM_028487	V$CREBATF_Q6 544 (-) tcaCGTCAg CREBATF											NM_016739
	V$CREBATF_Q6 585 (+) cTGACGtca CREBATF											NM_016775
	V$CREBATF_Q6 586 (-) tgaCGTCAc CREBATF											NM_016906
	V$SP3_Q3 685 (-) cCCGCCcccggtct Sp3											NM_016966
NM_023209	V$HFH8_01 22 (-) tatatAAACAcat HFH-8											NM_016985
	V$STAT5A_04 662 (+) caTTTCTa STAT5A											NM_017464
	V$SP3_Q3 929 (+) agtcttctGGCGGg Sp3											NM_018745
NM_026232	V$STAT5A_03 231 (-) aGGAAAta STAT5A											NM_018782
NM_015822	V$STAT5A_04 81 (+) caTTTCTt STAT5A											NM_018824
NM_027707	V$STAT5A_03 106 (+) taTTTCCa STAT5A											NM_019466
NM_013787	V$STAT5A_04 57 (-) tAGAAAtg STAT5A											NM_019477
	V$STAT5A_02 170 (-) ttctaggcagagagATTCTaggac STAT5A											NM_019579
NM_025673	V$HFH8_01 168 (+) tacTGTTTatttt HFH-8											NM_019640
	V$CREBATF_Q6 937 (+) gTGACGtca CREBATF											NM_019760
	V$CREBATF_Q6 938 (-) tgaCGTCAg CREBATF											NM_019769
NM_018745	V$CREBATF_Q6 942 (+) gTGACGtca CREBATF											NM_019927
	V$CREBATF_Q6 943 (-) tgaCGTCAg CREBATF											NM_019963
NM_026149	V$CREBATF_Q6 901 (+) cTGACGtgg CREBATF											NM_019973
NM_015769	V$SMAD4_Q6 55 (+) gagtgggAGCCAact SMAD-4											NM_019976
NM_023794	V$HFH8_01 669 (-) tatatAAACAagc HFH-8											NM_019995
NM_011638	V$SOX_Q6 226 (+) ctCTTTGttattt SOX											NM_020259
	V$SOX_Q6 458 (+) ctCTTTGcttggc SOX											NM_021421
	V$CREBATF_Q6 888 (+) gTGACGtag CREBATF											NM_021465
NM_027226	V$HFH8_01 403 (-) caaatAAACAgaa HFH-8											NM_021524
NM_026254	V$CREBATF_Q6 945 (+) gTGACGttg CREBATF											NM_021890
	V$CREBATF_Q6 1080 (+) gTGACGtgg CREBATF											NM_022997
	V$CREBATF_Q6 1087 (-) ggaCGTCAa CREBATF											NM_023209
NM_023844	V$SP3_Q3 690 (+) agtctgggGGCGGg Sp3											NM_023794
	V$SMAD4_Q6 1027 (+) gctaggcAGCCAgct SMAD-4											NM_023844
NM_019973	V$CREBATF_Q6 813 (-) aaaCGTCAg CREBATF											NM_024239
	V$STAT5A_01 1074 (+) aaattccgGGAAAta STAT5A											NM_024254
NM_019466	V$STAT5A_03 509 (-) aGGAAAta STAT5A											NM_024451
	V$CREBATF_Q6 805 (+) tTGACGtca CREBATF											NM_025356
	V$CREBATF_Q6 806 (-) tgaCGTCAc CREBATF											NM_025475
NM_011950	V$HFH8_01 177 (+) tttTGTTTattta HFH-8											NM_025478
	V$CREBATF_Q6 362 (+) aTGACGtta CREBATF											NM_025481
	V$SMAD4_Q6 987 (+) cgcgggcAGCCAccg SMAD-4											NM_025505
NM_025478	V$CREBATF_Q6 582 (+) cTGACGtca CREBATF											NM_025558
	V$CREBATF_Q6 583 (-) tgaCGTCAa CREBATF											NM_025673
NM_021890	V$SMAD4_Q6 507 (-) agaTGGCTtcctcgc SMAD-4											NM_025807
	V$STAT5A_04 598 (+) caTTTCTa STAT5A											NM_025824
	V$CREBATF_Q6 634 (+) gTGACGtcc CREBATF											NM_025825
	V$SP3_Q3 787 (+) aaactgggGGGGGg Sp3											NM_025950
NM_025950	V$SMAD4_Q6 281 (-) aggTGTCTgtttccc SMAD-4											NM_025978
	V$CREBATF_Q6 842 (+) aTGACGtcc CREBATF											NM_026102
	V$STAT5A_02 924 (-) ccaggggcagagggATTCTgggta STAT5A											NM_026106
NM_013758	V$HFH8_01 1010 (-) tacatAAACAtgt HFH-8											NM_026143
NM_007799	V$STAT5A_03 726 (-) tGGAAAta STAT5A											NM_026149
	V$HFH8_01 937 (+) tccTGTTTatttg HFH-8											NM_026228
NM_007394	V$STAT5A_02 415 (-) tagtagggacctccATTCTaggga STAT5A											NM_026232
NM_009715	V$STAT5A_03 210 (+) taTTTCCt STAT5A											NM_026254
	V$SOX_Q6 313 (-) tccgaaCAAAGaa SOX											NM_026390
NM_007466	V$STAT5A_04 181 (+) caTTTCTt STAT5A											NM_026434
NM_009851	V$HFH8_01 20 (-) aaaatAAACAgag HFH-8											NM_026793
	V$STAT5A_03 320 (-) aGGAAAta STAT5A											NM_027226
NM_010434	V$CREBATF_Q6 9 (-) tcaCGTCAt CREBATF											NM_027514
	V$SP3_Q3 654 (+) accctgggGAGGGg Sp3											NM_027696
NM_011580	V$SMAD4_Q6 982 (+) tggagtcAGCCAgcc SMAD-4											NM_027707
NM_009461	V$SP3_Q3 832 (-) cCCTGCcccggggt Sp3											NM_027924
NM_008862	V$STAT5A_02 189 (-) tgtcaccaagggaaATTCTgagaa STAT5A											NM_028487
	V$HFH8_01 589 (+) gacTGTTTatttc HFH-8											NM_028651
NM_008604	V$SP3_Q3 94 (+) atcctgggGCAGGg Sp3											NM_028696
	V$STAT5A_01 171 (-) aaTTTCCatgaaata STAT5A											NM_029153
	V$SP3_Q3 261 (+) agactgggGGGGGg Sp3											NM_029457
NM_010905	V$SP3_Q3 64 (-) cCCACCcccagatt Sp3											NM_029673
NM_009498	V$SP3_Q3 783 (-) cCCCGCccacttgt Sp3											NM_030153
	V$CREBATF_Q6 982 (+) gTGACGtca CREBATF											NM_030557
	V$CREBATF_Q6 983 (-) tgaCGTCAc CREBATF											NM_030690
NM_011348	V$STAT5A_04 711 (+) caTTTCTa STAT5A											NM_030706
NM_008013	V$CREBATF_Q6 369 (+) gTGACGtgc CREBATF											NM_032008
NM_009274	V$STAT5A_01 75 (+) tatttctaGGAAAta STAT5A											NM_033623
	V$STAT5A_03 82 (-) aGGAAAta STAT5A											NM_052993
NM_009535	V$STAT5A_03 41 (-) aGGAAAta STAT5A											NM_053117
	V$CREBATF_Q6 255 (-) aaaCGTCAg CREBATF											NM_053124
NM_009727	V$CREBATF_Q6 606 (-) agaCGTCAc CREBATF											NM_053181
	V$SP3_Q3 843 (-) cCCTCCccgcggat Sp3											NM_054089
NM_007635	V$SMAD4_Q6 885 (+) gtcggccAGCCAatc SMAD-4											NM_054098
NM_009469	V$HFH8_01 626 (+) acgTGTTTatata HFH-8											NM_133220
NM_011182	V$HFH8_01 85 (-) aaaatAAACActt HFH-8											NM_133352
NM_007543	V$SP3_Q3 30 (+) agcccagtGGAGGg Sp3											NM_133669
NM_009103	V$CREBATF_Q6 947 (-) gcaCGTCAc CREBATF											NM_133729
NM_010485	V$CREBATF_Q6 387 (+) gTGACGtca CREBATF											NM_133766
	V$CREBATF_Q6 388 (-) tgaCGTCAg CREBATF											NM_133786
NM_007981	V$SMAD4_Q6 160 (+) gcagggcAGACAagc SMAD-4											NM_133797
	V$SP3_Q3 989 (+) agcctgcgGACGGg Sp3											NM_133888
NM_009209	V$STAT5A_02 37 (-) cagacttaacccgaATTCTgggaa STAT5A											NM_133990
	V$CREBATF_Q6 880 (+) cTGACGtct CREBATF											NM_133993
NM_010901	V$SP3_Q3 474 (-) cCCTACcctggtct Sp3											NM_139144
NM_009691	V$STAT5A_04 5 (-) aAGAAAtg STAT5A											NM_139154
NM_011544	V$SMAD4_Q6 848 (+) gggggacAGCCAgcc SMAD-4											NM_144731
NM_007555	V$HFH8_01 266 (+) tggTGTTTatttg HFH-8											NM_144792
NM_009282	V$SMAD4_Q6 783 (+) gcggtgcAGCCAcgc SMAD-4											NM_145413
NM_008924	V$CREBATF_Q6 518 (-) cgaCGTCAt CREBATF											NM_145452
	V$SOX_Q6 607 (+) gtCTTTGttcctg SOX											NM_145542
NM_007614	V$SMAD4_Q6 589 (-) aggTGGCTgggcccc SMAD-4											NM_145571
NM_007807	V$STAT5A_03 124 (+) taTTTCCa STAT5A											NM_145836
NM_010028	V$STAT5A_04 352 (+) caTTTCTa STAT5A											NM_146001
	V$SP3_Q3 386 (-) cCCTCCcgcagttt Sp3											NM_146133
	V$CREBATF_Q6 928 (+) cTGACGtag CREBATF											NM_146156
NM_008810	V$STAT5A_04 527 (+) caTTTCTa STAT5A											NM_146211
NM_010288	V$SMAD4_Q6 38 (+) ggcaggcAGTCAcca SMAD-4											NM_146234
	V$CREBATF_Q6 752 (+) cTGACGtac CREBATF											NM_147153
NM_009163	V$SOX_Q6 346 (-) tcaaaaCAAAGaa SOX											NM_152808
NM_007659	V$SP3_Q3 895 (-) cCCCGCccaagcgt Sp3											NM_152810
NM_008682	V$SOX_Q6 401 (+) ttCTTTGtgataa SOX											NM_153198
	V$CREBATF_Q6 922 (+) gTGACGtca CREBATF											NM_172301
	V$CREBATF_Q6 923 (-) tgaCGTCAt CREBATF											NM_172401
NM_001013391	V$CREBATF_Q6 951 (+) gTGACGtag CREBATF											NM_172664
NM_009171	V$SMAD4_Q6 270 (+) ttgagacAGCCAgct SMAD-4											NM_172688
NM_001004143	V$SP3_Q3 290 (+) atcctaggGAAGGg Sp3											NM_172712
	V$CREBATF_Q6 820 (+) gTGACGtta CREBATF											NM_173364
NM_008659	V$STAT5A_04 627 (-) tAGAAAtg STAT5A											NM_173440
NM_007754	V$STAT5A_04 619 (-) aAGAAAtg STAT5A											NM_175175
	V$STAT5A_03 751 (-) aGGAAAta STAT5A											NM_175266
NM_008676	V$CREBATF_Q6 110 (-) acaCGTCAg CREBATF											NM_175937
	V$CREBATF_Q6 289 (-) ttaCGTCAc CREBATF											NM_177092
NM_011358	V$SP3_Q3 135 (+) aatcttggGATGGg Sp3											NM_178065
NM_011519	V$SOX_Q6 235 (-) tggaaaCAAAGag SOX											NM_178118
	V$SMAD4_Q6 844 (-) gtgTGGCTggatccc SMAD-4											NM_178788
NM_009615	V$HFH8_01 144 (+) aagTGTTTatacc HFH-8											NM_178892
NM_001003719	V$HFH8_01 38 (-) tgaatAAACAaac HFH-8											NM_181278
	V$STAT5A_03 667 (-) aGGAAAta STAT5A											NM_198652
	V$CREBATF_Q6 693 (+) aTGACGtca CREBATF											NM_198702
	V$CREBATF_Q6 694 (-) tgaCGTCAg CREBATF											NM_199196
	V$CREBATF_Q6 938 (+) aTGACGtca CREBATF
	V$CREBATF_Q6 939 (-) tgaCGTCAc CREBATF
	V$CREBATF_Q6 954 (+) tTGACGtca CREBATF
	V$CREBATF_Q6 955 (-) tgaCGTCAg CREBATF
NM_010431	V$HFH8_01 151 (+) tgtTGTTTatttg HFH-8
	V$SOX_Q6 319 (-) gtgtagCAAAGag SOX
NM_007564	V$SOX_Q6 9 (-) tgtgaaCAAAGcg SOX
NM_011344	V$SP3_Q3 995 (+) aggcctggGAAGGg Sp3
NM_008105	V$SMAD4_Q6 44 (+) gaaatgcAGACAact SMAD-4
NM_008760	V$SOX_Q6 425 (-) taagaaCAAAGac SOX
	V$SOX_Q6 615 (-) aaagaaCAAAGac SOX
NM_010101	V$SMAD4_Q6 1054 (-) aggTGGCTggacaag SMAD-4
NM_011390	V$SOX_Q6 209 (+) ctCTTTGctcgga SOX
NM_009409	V$CREBATF_Q6 24 (+) tTGACGtcg CREBATF
	V$STAT5A_02 173 (-) gcgttgcaaattttATTCTtagaa STAT5A
	V$CREBATF_Q6 825 (+) aTGACGttt CREBATF
NM_008914	V$STAT5A_04 108 (+) caTTTCTt STAT5A
NM_007904	V$HFH8_01 169 (-) gaaatAAACAgct HFH-8
	V$CREBATF_Q6 792 (+) tTGACGtat CREBATF
NM_008304	V$STAT5A_03 53 (-) aGGAAAta STAT5A
NM_008056	V$SMAD4_Q6 1048 (+) gagggacAGCCAcct SMAD-4
NM_009640	V$STAT5A_04 518 (+) caTTTCTa STAT5A
NM_009009	V$SMAD4_Q6 675 (-) aggTGGCTggtccag SMAD-4
NM_008465	V$STAT5A_02 575 (-) cgggttgcatgtgaATTCTttgaa STAT5A
	V$CREBATF_Q6 608 (+) cTGACGtat CREBATF
NM_009821	V$SMAD4_Q6 686 (-) gcgTGGCTgcctggc SMAD-4
NM_007890	V$HFH8_01 144 (+) ttcTGTTTattta HFH-8
	V$HFH8_01 209 (-) aacatAAACAact HFH-8
	V$STAT5A_03 646 (+) taTTTCCt STAT5A
	V$STAT5A_04 700 (-) tAGAAAtg STAT5A
NM_009847	V$SMAD4_Q6 527 (+) gccgggcAGCCAgct SMAD-4
	V$CREBATF_Q6 614 (+) gTGACGtca CREBATF
	V$CREBATF_Q6 615 (-) tgaCGTCAc CREBATF
NM_011151	V$CREBATF_Q6 638 (+) gTGACGtca CREBATF
	V$CREBATF_Q6 639 (-) tgaCGTCAg CREBATF
NM_009700	V$HFH8_01 751 (-) caaatAAACActt HFH-8
NM_008173	V$SP3_Q3 317 (-) cCCTCCccaagcct Sp3
	V$SMAD4_Q6 485 (-) ggcTGGCTgtcaccc SMAD-4
NM_009551	V$STAT5A_04 100 (-) tAGAAAtg STAT5A
	V$SP3_Q3 859 (-) cCCCGCccccggct Sp3
	V$CREBATF_Q6 907 (-) cgaCGTCAt CREBATF
NM_010615	V$STAT5A_04 859 (+) caTTTCTt STAT5A
NM_009127	V$STAT5A_03 922 (-) aGGAAAta STAT5A
NM_008149	V$HFH8_01 480 (+) ctcTGTTTatgtc HFH-8
	V$CREBATF_Q6 937 (-) cgaCGTCAc CREBATF
NM_133220	V$CREBATF_Q6 625 (+) cTGACGtgg CREBATF
NM_028696	V$SP3_Q3 300 (-) cCCTTCaccagtgt Sp3
	V$CREBATF_Q6 933 (+) gTGACGtcg CREBATF
NM_198652	V$SP3_Q3 79 (+) atactgggGTAGGg Sp3
NM_145413	V$HFH8_01 460 (-) aaaatAAACAgga HFH-8
NM_172664	V$SOX_Q6 104 (-) tgaaaaCAAAGaa SOX
NM_147153	V$STAT5A_03 380 (+) taTTTCCa STAT5A
NM_030557	V$CREBATF_Q6 806 (+) aTGACGtcc CREBATF
NM_033623	V$HFH8_01 772 (-) aaaatAAACAttg HFH-8
NM_178892	V$HFH8_01 92 (+) taaTGTTTatttc HFH-8
	V$STAT5A_03 99 (+) taTTTCCa STAT5A
	V$HFH8_01 531 (-) cagatAAACAaag HFH-8
NM_133786	V$SOX_Q6 75 (-) gtgtaaCAAAGac SOX
NM_030706	V$SMAD4_Q6 920 (+) gaaagccAGCCAccc SMAD-4
NM_146133	V$STAT5A_04 641 (+) caTTTCTt STAT5A
NM_145542	V$CREBATF_Q6 845 (+) tTGACGtca CREBATF
	V$CREBATF_Q6 846 (-) tgaCGTCAc CREBATF
	V$SMAD4_Q6 971 (-) aggTGGCTgcgcggg SMAD-4
NM_054089	V$SMAD4_Q6 996 (-) ggcTGGCTggctccc SMAD-4
NM_175175	V$SMAD4_Q6 295 (+) cccagccAGCCAgcc SMAD-4
	V$SMAD4_Q6 953 (+) ggagggaAGCCAgcc SMAD-4
	V$SMAD4_Q6 999 (+) gcggtgaAGTCAcct SMAD-4
	V$SP3_Q3 1078 (+) aggctgggGTCGGg Sp3
NM_172688	V$HFH8_01 194 (-) tacatAAACAtta HFH-8
	V$CREBATF_Q6 740 (-) ctaCGTCAc CREBATF
NM_133888	V$SOX_Q6 250 (-) tcaaaaCAAAGgg SOX
NM_146156	V$SMAD4_Q6 1080 (+) taggtgcAGCCAgcc SMAD-4
NM_054098	V$SP3_Q3 758 (-) cCCACCccaaaggt Sp3
NM_175937	V$SP3_Q3 891 (-) cCCCTCccaggact Sp3
NM_198702	V$SOX_Q6 363 (+) ctCTTTGctccgc SOX
NM_172712	V$SOX_Q6 326 (-) caacaaCAAAGat SOX
	V$CREBATF_Q6 919 (+) gTGACGtcg CREBATF
NM_146001	V$SOX_Q6 118 (-) gttgaaCAAAGag SOX
NM_052993	V$CREBATF_Q6 60 (+) gTGACGttg CREBATF
	V$CREBATF_Q6 355 (-) ggaCGTCAg CREBATF
NM_029673	V$SMAD4_Q6 70 (-) agcTGGCTgtcctgg SMAD-4
NM_145571	V$STAT5A_03 609 (+) taTTTCCa STAT5A
NM_178788	V$HFH8_01 137 (+) aacTGTTTatttt HFH-8
NM_144731	V$SMAD4_Q6 342 (-) cggTGGCTgacttcc SMAD-4
	V$SP3_Q3 902 (+) atccggggGGGGGg Sp3
NM_146211	V$STAT5A_03 94 (+) taTTTCCa STAT5A
	V$CREBATF_Q6 974 (+) gTGACGtct CREBATF
NM_053124	V$HFH8_01 191 (+) cagTGTTTatatt HFH-8
	V$CREBATF_Q6 605 (-) caaCGTCAc CREBATF
	V$CREBATF_Q6 615 (-) taaCGTCAc CREBATF
NM_152808	V$SOX_Q6 7 (-) cgttagCAAAGag SOX
	V$STAT5A_03 335 (+) taTTTCCt STAT5A
NM_178118	V$CREBATF_Q6 252 (+) cTGACGttt CREBATF
	V$SP3_Q3 327 (-) cCCAGCcccagcct Sp3
	V$STAT5A_03 381 (+) taTTTCCt STAT5A
	V$SMAD4_Q6 437 (-) ggtTGTCTcactctc SMAD-4
NM_175266	V$SOX_Q6 495 (+) ctCTTTGatagca SOX
	V$CREBATF_Q6 741 (-) acaCGTCAg CREBATF
NM_173364	V$STAT5A_02 704 (-) tcttgagtaaaataATTCTcagaa STAT5A
	V$STAT5A_02 719 (+) ttctcAGAATgaccctctaggaag STAT5A
NM_133669	V$HFH8_01 30 (+) ggtTGTTTatatg HFH-8
	V$CREBATF_Q6 826 (+) cTGACGtag CREBATF
NM_133990	V$SP3_Q3 641 (-) cCCTGCcctagtgt Sp3
NM_133729	V$SMAD4_Q6 546 (-) aggTGTCTggctcgg SMAD-4
	V$SMAD4_Q6 580 (+) gtgggggAGCCAagc SMAD-4
NM_146234	V$CREBATF_Q6 955 (+) gTGACGtca CREBATF
	V$CREBATF_Q6 956 (-) tgaCGTCAt CREBATF
NM_139144	V$CREBATF_Q6 18 (+) gTGACGtgt CREBATF
	V$STAT5A_03 51 (-) aGGAAAta STAT5A
NM_133993	V$STAT5A_04 631 (-) aAGAAAtg STAT5A
	V$CREBATF_Q6 969 (+) gTGACGtca CREBATF
	V$CREBATF_Q6 970 (-) tgaCGTCAg CREBATF
NM_177092	V$SOX_Q6 567 (+) ctCTTTGgtacag SOX
NM_199196	V$STAT5A_04 213 (-) aAGAAAtg STAT5A
NM_172401	V$STAT5A_03 593 (-) tGGAAAta STAT5A
	V$CREBATF_Q6 994 (+) gTGACGtca CREBATF
	V$CREBATF_Q6 995 (-) tgaCGTCAg CREBATF
NM_153198	V$SMAD4_Q6 365 (+) cttgtgcAGTCAtct SMAD-4
	V$SMAD4_Q6 661 (+) gtagttcAGTCAgct SMAD-4
NM_178065	V$CREBATF_Q6 641 (+) aTGACGttt CREBATF
NM_145836	V$CREBATF_Q6 967 (+) gTGACGtca CREBATF
	V$CREBATF_Q6 968 (-) tgaCGTCAg CREBATF
NM_133797	V$SMAD4_Q6 342 (-) agtTGGCTagcccac SMAD-4
NM_181278	V$STAT5A_04 245 (+) caTTTCTt STAT5A
NM_030153	V$SMAD4_Q6 330 (-) ggaTGTCTgactctg SMAD-4
NM_145452	V$HFH8_01 356 (-) gagatAAACAggt HFH-8
	V$STAT5A_04 847 (-) tAGAAAtg STAT5A
NM_029153	V$SMAD4_Q6 818 (-) ggaTGGCTgggcgcc SMAD-4
NM_172301	V$SOX_Q6 130 (+) atCTTTGttaaat SOX
NM_032008	V$SMAD4_Q6 99 (-) tggTGTCTccccgcc SMAD-4
NM_028651	V$STAT5A_04 598 (+) caTTTCTt STAT5A
	V$CREBATF_Q6 835 (-) cgaCGTCAc CREBATF
NM_030690	V$SMAD4_Q6 551 (-) agcTGTCTggagggc SMAD-4
NM_133766	V$CREBATF_Q6 960 (+) cTGACGtca CREBATF
	V$CREBATF_Q6 961 (-) tgaCGTCAc CREBATF
NM_053181	V$CREBATF_Q6 936 (-) ggaCGTCAg CREBATF
NM_029457	V$CREBATF_Q6 900 (+) gTGACGtca CREBATF
	V$CREBATF_Q6 901 (-) tgaCGTCAa CREBATF
NM_173440	V$SMAD4_Q6 633 (-) ggcTGGCTggacggg SMAD-4
NM_139154	V$SMAD4_Q6 218 (-) aagTGGCTgtccccg SMAD-4
	V$SP3_Q3 958 (+) atccggggGCGGGg Sp3
NM_152810	V$CREBATF_Q6 528 (+) cTGACGtga CREBATF
	V$CREBATF_Q6 906 (+) gTGACGtca CREBATF
	V$CREBATF_Q6 907 (-) tgaCGTCAg CREBATF
NM_053117	V$STAT5A_04 405 (+) caTTTCTt STAT5A
NM_144792	V$HFH8_01 1072 (+) tagTGTTTatttt HFH-8
NM_133352	V$CREBATF_Q6 958 (+) aTGACGtgg CREBATF
Total sequences length=397100
Total number of sites found=368
Frequency of sites per nucleotide=0.000927

## Sheet: alle 265
RefSeq-accession number	Binding sites of the transcription factor c-myc	Binding sites of transcription factors which were induced by the overexpression of c-myc						49 RefSeqs mit c-myc und ind TF BS			RefSeq-accession number
	(matrices, position of binding site from the beginning of extracted promoter sequence:	(matrices, position of binding site from the beginning of extracted promoter sequence:						NM_007543			NM_001001309
	1000 bp downstream of TSS, name of transcription factor)	1000 bp downstream of TSS, name of transcription factor)						NM_007564			NM_001003719
NM_028243	V$EBOX_Q6_01 584 (-) ggtcACGTGt							NM_009171			NM_001004143
	V$MYC_Q2 587 (+) CACGTgt							NM_009209			NM_001009935
NM_024222	V$MYCMAX_B 451 (+) cCCACGcgcc							NM_009469			NM_001013391
	V$EBOX_Q6_01 489 (-) cgtcACGTGg							NM_009615			NM_007394
	V$MYCMAX_B 490 (-) gtcaCGTGGc							NM_009727			NM_007399
	V$MYC_Q2 492 (+) CACGTgg							NM_009821			NM_007466
NM_018829	V$MYCMAX_B 223 (-) agcaCGTGGc							NM_010028			NM_007543
	V$MYC_Q2 224 (-) gcACGTG							NM_010431			NM_007555
	V$MYC_Q2 225 (+) CACGTgg							NM_010615			NM_007564
	V$MYC_Q2 422 (-) ccACGTG							NM_010901			NM_007597
	V$MYC_Q2 423 (+) CACGTgg							NM_010905			NM_007614
NM_010283	V$MYCMAX_B 14 (+) gCCACGcgag							NM_011348			NM_007635
NM_001009935	V$MYCMAX_B 839 (+) tCCACGcgcc							NM_011358			NM_007659
NM_008635	V$MYC_Q2 195 (-) gcACGTG							NM_011390			NM_007754
	V$MYC_Q2 196 (+) CACGTgc							NM_011544			NM_007799
	V$MYCMAX_B 583 (-) tccaCGTGGc							NM_011638			NM_007807
	V$MYC_Q2 584 (-) ccACGTG							NM_011668			NM_007862
	V$EBOX_Q6_01 584 (+) cCACGTggca							NM_011682			NM_007890
	V$MYC_Q2 585 (+) CACGTgg							NM_011803			NM_007904
NM_008112	V$EBOX_Q6_01 640 (-) aggcACGTGg							NM_011926			NM_007981
	V$MYC_Q2 642 (-) gcACGTG							NM_013454			NM_008013
	V$MYC_Q2 643 (+) CACGTgg							NM_015804			NM_008056
NM_010560	V$MYC_Q2 271 (-) acACGTG							NM_016906			NM_008105
	V$MYC_Q2 272 (+) CACGTgc							NM_016985			NM_008112
NM_007862	V$MYC_Q2 394 (-) gcACGTG							NM_018745			NM_008149
	V$MYC_Q2 395 (+) CACGTgt							NM_018782			NM_008173
	V$EBOX_Q6_01 810 (-) agtcACGTGg							NM_019579			NM_008249
	V$MYC_Q2 813 (+) CACGTgg							NM_019640			NM_008304
NM_008338	V$MYCMAX_B 1067 (+) gCCATGcggc							NM_021524			NM_008338
NM_053089	V$MYC_Q2 892 (-) ccACGTG							NM_024254			NM_008465
NM_178654	V$MYC_Q2 955 (+) CACGTgc							NM_026106			NM_008604
NM_146229	V$EBOX_Q6_01 19 (-) ggtcACGTGa							NM_026228			NM_008635
NM_178606	V$MYCMAX_B 736 (+) cCCACGcgct							NM_027514			NM_008659
NM_175328	V$MYCMAX_B 275 (-) tccaCGTGGc							NM_028487			NM_008676
	V$MYC_Q2 276 (-) ccACGTG							NM_028696			NM_008682
	V$EBOX_Q6_01 276 (+) cCACGTggct							NM_029153			NM_008760
	V$MYC_Q2 277 (+) CACGTgg							NM_029457			NM_008810
	V$EBOX_Q6_01 912 (-) gggcACGTGg							NM_133220			NM_008862
	V$MYC_Q2 914 (-) gcACGTG							NM_133888			NM_008914
	V$MYC_Q2 915 (+) CACGTgg							NM_133990			NM_008924
NM_144516	V$MYC_Q2 983 (-) gcACGTG							NM_144731			NM_009009
	V$MYC_Q2 984 (+) CACGTgt							NM_144792			NM_009052
NM_030201	V$MYC_Q2 91 (-) acACGTG							NM_152808			NM_009103
NM_026560	V$MYCMAX_B 84 (-) cccaCGTGGc							NM_153198			NM_009127
	V$MYC_Q2 85 (-) ccACGTG							NM_177092			NM_009163
	V$EBOX_Q6_01 85 (+) cCACGTggct							NM_178892			NM_009171
	V$MYC_Q2 86 (+) CACGTgg							NM_199196			NM_009194
NM_013657	V$MYCMAX_B 813 (+) gCCACGcggg										NM_009209
NM_019770	V$MYC_Q2 788 (-) ccACGTG										NM_009274
NM_011714	V$MYC_Q2 45 (-) acACGTG										NM_009282
	V$MYC_Q2 46 (+) CACGTgg										NM_009409
	V$MYC_Q2 68 (-) gcACGTG										NM_009461
NM_021345	V$MYCMAX_B 905 (-) atcaCGTGGc										NM_009469
	V$MYC_Q2 907 (+) CACGTgg										NM_009498
NM_026515	V$MYC_Q2 396 (+) CACGTgg										NM_009535
NM_016963	V$MYCMAX_B 984 (-) cgcgCGTGGg										NM_009551
NM_020601	V$MYCMAX_B 542 (-) gccgCGTGGg										NM_009615
NM_016888	V$MYC_Q2 333 (-) ccACGTG										NM_009640
	V$MYC_Q2 334 (+) CACGTgg										NM_009652
NM_011594	V$MYCMAX_B 867 (-) cgcgCATGGc										NM_009691
NM_008249	V$MYC_Q2 1059 (-) gcACGTG										NM_009700
	V$MYC_Q2 1060 (+) CACGTgt										NM_009715
NM_001001309	V$MYC_Q2 4 (-) acACGTG										NM_009727
	V$MYC_Q2 5 (+) CACGTgt										NM_009821
NM_010207	V$MYC_Q2 412 (+) CACGTgt										NM_009847
NM_007399	V$EBOX_Q6_01 737 (-) cgtcACGTGg										NM_009851
	V$MYCMAX_B 738 (-) gtcaCGTGGc										NM_009981
	V$MYC_Q2 740 (+) CACGTgg										NM_010028
NM_010890	V$MYCMAX_B 756 (-) ctcgCGTGGc										NM_010101
NM_010833	V$MYCMAX_B 860 (-) cccaCGTGGc										NM_010207
	V$MYC_Q2 861 (-) ccACGTG										NM_010283
	V$EBOX_Q6_01 861 (+) cCACGTggcc										NM_010288
	V$MYC_Q2 862 (+) CACGTgg										NM_010431
NM_009052	V$MYC_Q2 997 (-) gcACGTG										NM_010434
NM_007597	V$MYC_Q2 992 (-) gcACGTG										NM_010485
NM_009652	V$MYCMAX_B 774 (-) cccgCGTGGc										NM_010560
NM_009981	V$MYCMAX_B 814 (+) cCCACGcgcc										NM_010615
NM_009194	V$MYCMAX_B 503 (+) aCCACGcgcc										NM_010833
NM_153594	V$MYC_Q2 31 (-) acACGTG										NM_010890
	V$MYC_Q2 32 (+) CACGTgg										NM_010901
NM_130448	V$MYCMAX_B 874 (+) tCCACGcgcg										NM_010905
NM_175403	V$MYCMAX_B 306 (+) gCCACGcgtt										NM_011151
NM_133702	V$MYC_Q2 836 (-) gcACGTG										NM_011182
	V$MYC_Q2 837 (+) CACGTgg										NM_011344
NM_030750	V$EBOX_Q6_01 663 (-) tggcACGTGg										NM_011348
	V$MYCMAX_B 664 (-) ggcaCGTGGc										NM_011358
	V$MYC_Q2 665 (-) gcACGTG										NM_011390
	V$MYC_Q2 666 (+) CACGTgg										NM_011519
	V$MYCMAX_B 1060 (-) agcgCGTGGc										NM_011544
NM_028756	V$EBOX_Q6_01 876 (+) tCACGTgact										NM_011580
	V$EBOX_Q6_01 897 (-) ggacACGTGa										NM_011594
	V$MYC_Q2 899 (-) acACGTG										NM_011631
NM_033075	V$MYC_Q2 373 (-) gcACGTG										NM_011638
	V$MYC_Q2 374 (+) CACGTgc										NM_011668
	V$MYC_Q2 636 (-) ccACGTG										NM_011682
	V$EBOX_Q6_01 636 (+) cCACGTgtcc										NM_011714
	V$MYC_Q2 637 (+) CACGTgt										NM_011785
NM_018782	V$MYC_Q2 525 (-) acACGTG	V$STAT5A_03 882 (-) tGGAAAta STAT5A									NM_011803
	V$MYC_Q2 526 (+) CACGTgg										NM_011926
NM_024254	V$MYC_Q2 834 (-) ccACGTG	V$SP3_Q3 324 (-) cCCGGCccaatcct Sp3									NM_011950
	V$MYC_Q2 835 (+) CACGTgt										NM_011981
NM_019995	V$MYC_Q2 89 (-) ccACGTG	V$SMAD4_Q6 218 (-) agtTGTCTgtcctgt SMAD-4									NM_012010
	V$MYC_Q2 90 (+) CACGTgg										NM_012032
NM_026228	V$MYC_Q2 496 (-) ccACGTG	V$HFH8_01 119 (-) caaatAAACAttc HFH-8									NM_013454
	V$MYC_Q2 497 (+) CACGTgc										NM_013515
NM_013454	V$MYC_Q2 850 (-) ccACGTG	V$HFH8_01 878 (-) tacatAAACAgag HFH-8									NM_013635
	V$MYC_Q2 851 (+) CACGTgc										NM_013657
NM_026106	V$EBOX_Q6_01 797 (-) tgccACGTGg	V$SOX_Q6 152 (-) tatcaaCAAAGaa SOX									NM_013758
	V$MYCMAX_B 798 (+) gCCACGtggc	V$STAT5A_04 636 (+) caTTTCTt STAT5A									NM_013787
	V$MYCMAX_B 798 (-) gccaCGTGGc										NM_013799
	V$MYC_Q2 799 (-) ccACGTG										NM_013835
	V$EBOX_Q6_01 799 (+) cCACGTggcc										NM_013885
	V$MYC_Q2 800 (+) CACGTgg										NM_015769
NM_019640	V$MYC_Q2 482 (-) acACGTG	V$SMAD4_Q6 462 (-) aacTGTCTgcatctc SMAD-4									NM_015804
NM_016906	V$MYCMAX_B 924 (-) cgcgCGTGGc	V$CREBATF_Q6 1003 (+) cTGACGtgt CREBATF									NM_015822
NM_027514	V$MYCMAX_B 747 (-) ctcaCGTGGc	V$SOX_Q6 491 (-) aacaaaCAAAGaa SOX									NM_016739
	V$MYC_Q2 749 (+) CACGTgg										NM_016775
NM_011926	V$MYC_Q2 962 (-) ccACGTG	V$SP3_Q3 117 (+) agcccagtGGAGGg Sp3									NM_016888
	V$MYC_Q2 963 (+) CACGTgg										NM_016906
NM_011668	V$MYC_Q2 372 (-) ccACGTG	V$STAT5A_03 226 (-) aGGAAAta STAT5A									NM_016963
	V$MYC_Q2 373 (+) CACGTgt										NM_016966
NM_015804	V$MYCMAX_B 648 (+) gCCACGcggg	V$SMAD4_Q6 153 (+) gttgttcAGCCAtgt SMAD-4									NM_016985
NM_016985	V$MYCMAX_B 986 (-) cgcgCGTGGc	V$STAT5A_02 315 (-) ccaagagaaaataaATTCTgggta STAT5A									NM_017464
NM_011682	V$MYC_Q2 484 (+) CACGTgg	V$CREBATF_Q6 162 (+) gTGACGtgc CREBATF									NM_018745
	V$MYC_Q2 659 (-) gcACGTG	V$SMAD4_Q6 738 (+) ttgaggcAGACAccc SMAD-4									NM_018782
	V$MYC_Q2 660 (+) CACGTgg										NM_018824
	V$MYC_Q2 772 (-) ccACGTG										NM_018829
	V$MYC_Q2 773 (+) CACGTgc										NM_019466
NM_021524	V$MYCMAX_B 363 (+) tCCACGcgcc	V$CREBATF_Q6 74 (+) gTGACGtca CREBATF									NM_019477
		V$CREBATF_Q6 75 (-) tgaCGTCAt CREBATF									NM_019579
		V$CREBATF_Q6 85 (-) agaCGTCAc CREBATF									NM_019640
NM_019579	V$MYCMAX_B 722 (+) cCCACGcgcg	V$STAT5A_03 32 (-) aGGAAAta STAT5A									NM_019760
		V$SP3_Q3 680 (+) aggcggggGGGGGg Sp3									NM_019769
NM_011803	V$EBOX_Q6_01 955 (-) ggtcACGTGg	V$SOX_Q6 429 (-) tccgaaCAAAGag SOX									NM_019770
	V$MYC_Q2 958 (+) CACGTgg										NM_019927
NM_028487	V$MYCMAX_B 199 (-) tccgCGTGGc	V$CREBATF_Q6 544 (-) tcaCGTCAg CREBATF									NM_019963
		V$CREBATF_Q6 585 (+) cTGACGtca CREBATF									NM_019973
		V$CREBATF_Q6 586 (-) tgaCGTCAc CREBATF									NM_019976
		V$SP3_Q3 685 (-) cCCGCCcccggtct Sp3									NM_019995
NM_018745	V$MYC_Q2 30 (-) gcACGTG	V$CREBATF_Q6 942 (+) gTGACGtca CREBATF									NM_020259
	V$MYC_Q2 31 (+) CACGTgc	V$CREBATF_Q6 943 (-) tgaCGTCAg CREBATF									NM_020601
NM_011638	V$MYCMAX_B 1057 (-) ctcgCGTGGc	V$SOX_Q6 226 (+) ctCTTTGttattt SOX									NM_021345
		V$SOX_Q6 458 (+) ctCTTTGcttggc SOX									NM_021421
		V$CREBATF_Q6 888 (+) gTGACGtag CREBATF									NM_021465
NM_010905	V$MYCMAX_B 876 (-) agcgCGTGGa	V$SP3_Q3 64 (-) cCCACCcccagatt Sp3									NM_021524
NM_011348	V$EBOX_Q6_01 980 (-) aggcACGTGg	V$STAT5A_04 711 (+) caTTTCTa STAT5A									NM_021890
	V$MYC_Q2 982 (-) gcACGTG										NM_022997
	V$MYC_Q2 983 (+) CACGTgg										NM_023209
NM_009727	V$MYC_Q2 336 (-) ccACGTG	V$CREBATF_Q6 606 (-) agaCGTCAc CREBATF									NM_023794
	V$MYC_Q2 337 (+) CACGTgg	V$SP3_Q3 843 (-) cCCTCCccgcggat Sp3									NM_023844
NM_009469	V$MYC_Q2 625 (+) CACGTgt	V$HFH8_01 626 (+) acgTGTTTatata HFH-8									NM_024222
NM_007543	V$MYC_Q2 898 (-) ccACGTG	V$SP3_Q3 30 (+) agcccagtGGAGGg Sp3									NM_024239
NM_009209	V$MYCMAX_B 449 (+) gCCACGcggc	V$STAT5A_02 37 (-) cagacttaacccgaATTCTgggaa STAT5A									NM_024254
	V$MYCMAX_B 501 (+) gCCACGtgag	V$CREBATF_Q6 880 (+) cTGACGtct CREBATF									NM_024451
	V$MYC_Q2 502 (-) ccACGTG										NM_025356
NM_010901	V$EBOX_Q6_01 563 (+) tCACGTgact	V$SP3_Q3 474 (-) cCCTACcctggtct Sp3									NM_025475
NM_011544	V$MYCMAX_B 956 (-) ggcgCGTGGg	V$SMAD4_Q6 848 (+) gggggacAGCCAgcc SMAD-4									NM_025478
NM_010028	V$MYCMAX_B 96 (+) gCCACGcgga	V$STAT5A_04 352 (+) caTTTCTa STAT5A									NM_025481
	V$EBOX_Q6_01 481 (-) ggtcACGTGa	V$SP3_Q3 386 (-) cCCTCCcgcagttt Sp3									NM_025505
		V$CREBATF_Q6 928 (+) cTGACGtag CREBATF									NM_025558
NM_009171	V$MYCMAX_B 908 (-) cgcgCGTGGg	V$SMAD4_Q6 270 (+) ttgagacAGCCAgct SMAD-4									NM_025673
	V$EBOX_Q6_01 1057 (-) tgtcACGTGg										NM_025807
	V$MYC_Q2 1060 (+) CACGTgg										NM_025824
	V$MYC_Q2 1087 (-) gcACGTG										NM_025825
	V$MYC_Q2 1088 (+) CACGTgc										NM_025950
NM_011358	V$MYCMAX_B 626 (-) ggcgCGTGGa	V$SP3_Q3 135 (+) aatcttggGATGGg Sp3									NM_025978
NM_009615	V$MYCMAX_B 564 (-) tccgCGTGGg	V$HFH8_01 144 (+) aagTGTTTatacc HFH-8									NM_026102
NM_010431	V$MYC_Q2 702 (-) gcACGTG	V$HFH8_01 151 (+) tgtTGTTTatttg HFH-8									NM_026106
		V$SOX_Q6 319 (-) gtgtagCAAAGag SOX									NM_026143
NM_007564	V$MYCMAX_B 862 (-) accgCATGGc	V$SOX_Q6 9 (-) tgtgaaCAAAGcg SOX									NM_026149
NM_011390	V$EBOX_Q6_01 960 (-) ggtcACGTGg	V$SOX_Q6 209 (+) ctCTTTGctcgga SOX									NM_026228
	V$MYCMAX_B 961 (-) gtcaCGTGGc										NM_026232
	V$MYC_Q2 963 (+) CACGTgg										NM_026254
NM_009821	V$MYCMAX_B 683 (-) cgcgCGTGGc	V$SMAD4_Q6 686 (-) gcgTGGCTgcctggc SMAD-4									NM_026390
NM_010615	V$MYC_Q2 216 (-) acACGTG	V$STAT5A_04 859 (+) caTTTCTt STAT5A									NM_026434
	V$MYC_Q2 217 (+) CACGTgt										NM_026515
NM_133220	V$MYC_Q2 296 (+) CACGTgg	V$CREBATF_Q6 625 (+) cTGACGtgg CREBATF									NM_026560
NM_028696	V$MYC_Q2 668 (-) ccACGTG	V$SP3_Q3 300 (-) cCCTTCaccagtgt Sp3									NM_026793
		V$CREBATF_Q6 933 (+) gTGACGtcg CREBATF									NM_027226
NM_178892	V$MYCMAX_B 655 (+) cCCACGcggc	V$HFH8_01 92 (+) taaTGTTTatttc HFH-8									NM_027514
		V$STAT5A_03 99 (+) taTTTCCa STAT5A									NM_027696
		V$HFH8_01 531 (-) cagatAAACAaag HFH-8									NM_027707
NM_133888	V$EBOX_Q6_01 1040 (-) agacACGTGg	V$SOX_Q6 250 (-) tcaaaaCAAAGgg SOX									NM_027924
	V$MYCMAX_B 1041 (-) gacaCGTGGc										NM_028243
	V$MYC_Q2 1042 (-) acACGTG										NM_028487
	V$MYC_Q2 1043 (+) CACGTgg										NM_028651
NM_144731	V$EBOX_Q6_01 315 (-) agccACGTGg	V$SMAD4_Q6 342 (-) cggTGGCTgacttcc SMAD-4									NM_028696
	V$MYCMAX_B 316 (+) gCCACGtgga	V$SP3_Q3 902 (+) atccggggGGGGGg Sp3									NM_028756
	V$MYC_Q2 317 (-) ccACGTG										NM_029153
	V$MYC_Q2 318 (+) CACGTgg										NM_029457
NM_152808	V$MYC_Q2 105 (+) CACGTgt	V$SOX_Q6 7 (-) cgttagCAAAGag SOX									NM_029673
		V$STAT5A_03 335 (+) taTTTCCt STAT5A									NM_030153
NM_177092	V$MYCMAX_B 670 (+) cCCACGcgcg	V$SOX_Q6 567 (+) ctCTTTGgtacag SOX									NM_030201
NM_199196	V$EBOX_Q6_01 468 (-) gggcACGTGg	V$STAT5A_04 213 (-) aAGAAAtg STAT5A									NM_030557
	V$MYCMAX_B 469 (-) ggcaCGTGGc										NM_030690
	V$MYC_Q2 470 (-) gcACGTG										NM_030706
	V$MYC_Q2 471 (+) CACGTgg										NM_030750
NM_153198	V$MYC_Q2 598 (-) acACGTG	V$SMAD4_Q6 365 (+) cttgtgcAGTCAtct SMAD-4									NM_032008
	V$MYC_Q2 599 (+) CACGTgt	V$SMAD4_Q6 661 (+) gtagttcAGTCAgct SMAD-4									NM_033075
NM_029153	V$MYC_Q2 331 (-) ccACGTG	V$SMAD4_Q6 818 (-) ggaTGGCTgggcgcc SMAD-4									NM_033623
	V$EBOX_Q6_01 331 (+) cCACGTgccc										NM_052993
	V$MYC_Q2 332 (+) CACGTgc										NM_053089
	V$EBOX_Q6_01 648 (-) tgccACGTGg										NM_053117
	V$MYCMAX_B 649 (+) gCCACGtggg										NM_053124
	V$MYC_Q2 650 (-) ccACGTG										NM_053181
	V$MYC_Q2 651 (+) CACGTgg										NM_054089
NM_029457	V$MYC_Q2 692 (-) acACGTG	V$CREBATF_Q6 900 (+) gTGACGtca CREBATF									NM_054098
	V$MYC_Q2 693 (+) CACGTgg	V$CREBATF_Q6 901 (-) tgaCGTCAa CREBATF									NM_130448
NM_144792	V$MYC_Q2 81 (+) CACGTgt	V$HFH8_01 1072 (+) tagTGTTTatttt HFH-8									NM_133220
NM_025824		V$SP3_Q3 436 (+) accctgcgGGTGGg Sp3									NM_133352
NM_026390		V$HFH8_01 730 (+) gctTGTTTatttg HFH-8									NM_133669
		V$CREBATF_Q6 920 (-) cgaCGTCAa CREBATF									NM_133702
NM_013835		V$CREBATF_Q6 692 (-) ccaCGTCAc CREBATF									NM_133729
NM_025505		V$HFH8_01 440 (-) aagatAAACAatg HFH-8									NM_133766
		V$STAT5A_03 753 (-) aGGAAAta STAT5A									NM_133786
NM_011785		V$STAT5A_03 373 (+) taTTTCCt STAT5A									NM_133797
		V$STAT5A_03 406 (-) aGGAAAta STAT5A									NM_133888
NM_021421		V$STAT5A_03 803 (+) taTTTCCt STAT5A									NM_133990
NM_013515		V$HFH8_01 17 (+) ctaTGTTTattca HFH-8									NM_133993
NM_026434		V$CREBATF_Q6 649 (+) gTGACGtct CREBATF									NM_139144
		V$CREBATF_Q6 969 (+) aTGACGtca CREBATF									NM_139154
		V$CREBATF_Q6 970 (-) tgaCGTCAc CREBATF									NM_144516
NM_016739		V$SOX_Q6 66 (+) ttCTTTGatagaa SOX									NM_144731
NM_019769		V$CREBATF_Q6 927 (+) tTGACGtta CREBATF									NM_144792
NM_025475		V$HFH8_01 11 (+) aacTGTTTatatc HFH-8									NM_145413
NM_018824		V$HFH8_01 99 (-) aacatAAACAatt HFH-8									NM_145452
		V$STAT5A_01 359 (+) aacttcctGGAAAtg STAT5A									NM_145542
NM_012032		V$CREBATF_Q6 964 (+) aTGACGtaa CREBATF									NM_145571
NM_016775		V$SOX_Q6 128 (-) tcacaaCAAAGaa SOX									NM_145836
NM_025978		V$SMAD4_Q6 622 (-) gtcTGTCTgccccac SMAD-4									NM_146001
		V$SMAD4_Q6 740 (+) gccgcccAGCCAccc SMAD-4									NM_146133
		V$CREBATF_Q6 862 (-) acaCGTCAc CREBATF									NM_146156
NM_016966		V$HFH8_01 796 (+) ttcTGTTTatttc HFH-8									NM_146211
		V$STAT5A_03 803 (+) taTTTCCa STAT5A									NM_146229
NM_019976		V$SOX_Q6 465 (+) ttCTTTGttattt SOX									NM_146234
NM_025356		V$SP3_Q3 432 (+) agcccaggGGGGGg Sp3									NM_147153
		V$SP3_Q3 947 (+) aggcggggGGAGGg Sp3									NM_152808
NM_027696		V$SMAD4_Q6 586 (-) ggcTGGCTgtctctc SMAD-4									NM_152810
		V$SMAD4_Q6 839 (-) ggtTGGCTggccgct SMAD-4									NM_153198
NM_013885		V$SMAD4_Q6 1038 (+) cacgggcAGCCAgac SMAD-4									NM_153594
NM_024451		V$SMAD4_Q6 184 (+) gaaagctAGCCAgct SMAD-4									NM_172301
		V$HFH8_01 455 (-) cctatAAACAaaa HFH-8									NM_172401
		V$STAT5A_02 719 (+) tgcacAGAATcctaattctaacgc STAT5A									NM_172664
NM_024239		V$CREBATF_Q6 986 (+) gTGACGttt CREBATF									NM_172688
NM_011981		V$SOX_Q6 195 (+) ttCTTTGttgatt SOX									NM_172712
		V$STAT5A_01 965 (+) gacttctgGGAAAtg STAT5A									NM_173364
NM_026143		V$HFH8_01 136 (+) gagTGTTTatatt HFH-8									NM_173440
NM_013799		V$CREBATF_Q6 920 (+) gTGACGtag CREBATF									NM_175175
NM_020259		V$SP3_Q3 784 (-) cCCCCCccccggct Sp3									NM_175266
		V$CREBATF_Q6 910 (+) gTGACGtca CREBATF									NM_175328
		V$CREBATF_Q6 911 (-) tgaCGTCAa CREBATF									NM_175403
NM_022997		V$STAT5A_04 578 (-) aAGAAAtg STAT5A									NM_175937
NM_025558		V$STAT5A_04 122 (+) caTTTCTa STAT5A									NM_177092
NM_027924		V$STAT5A_04 23 (+) caTTTCTa STAT5A									NM_178065
		V$STAT5A_04 153 (+) caTTTCTt STAT5A									NM_178118
NM_019927		V$CREBATF_Q6 156 (+) aTGACGtca CREBATF									NM_178606
		V$CREBATF_Q6 157 (-) tgaCGTCAc CREBATF									NM_178654
		V$CREBATF_Q6 436 (-) tcaCGTCAa CREBATF									NM_178788
		V$CREBATF_Q6 562 (+) gTGACGtgc CREBATF									NM_178892
		V$CREBATF_Q6 585 (+) aTGACGtag CREBATF									NM_181278
NM_021465		V$SOX_Q6 106 (+) ctCTTTGttatat SOX									NM_198652
		V$HFH8_01 139 (+) catTGTTTattta HFH-8									NM_198702
		V$STAT5A_04 1092 (-) aAGAAAtg STAT5A									NM_199196
		V$HFH8_01 623 (+) aatTGTTTatatt HFH-8
NM_012010		V$STAT5A_04 548 (-) tAGAAAtg STAT5A
NM_019477		V$STAT5A_03 477 (-) aGGAAAta STAT5A
		V$CREBATF_Q6 881 (+) gTGACGtcc CREBATF
NM_026793		V$SP3_Q3 76 (+) agacttctGAAGGg Sp3
		V$STAT5A_04 410 (-) tAGAAAtg STAT5A
		V$HFH8_01 574 (-) tttatAAACAaaa HFH-8
		V$STAT5A_03 848 (-) aGGAAAta STAT5A
NM_019760		V$SOX_Q6 653 (-) caacaaCAAAGaa SOX
		V$SMAD4_Q6 699 (-) agaTGGCTaaatccc SMAD-4
NM_025807		V$STAT5A_03 30 (-) aGGAAAta STAT5A
NM_011631		V$SP3_Q3 859 (-) cCCCCCccatgcgt Sp3
NM_019963		V$SP3_Q3 919 (+) acacgcggGGAGGg Sp3
NM_025825		V$SOX_Q6 575 (+) ttCTTTGtttgag SOX
		V$CREBATF_Q6 964 (+) tTGACGtca CREBATF
		V$CREBATF_Q6 965 (-) tgaCGTCAt CREBATF
NM_025481		V$SP3_Q3 616 (-) cCCCGCccccgtct Sp3
		V$SOX_Q6 880 (+) cgCTTTGttgtgt SOX
NM_013635		V$STAT5A_03 212 (-) aGGAAAta STAT5A
NM_026102		V$STAT5A_03 492 (-) aGGAAAta STAT5A
NM_017464		V$HFH8_01 533 (-) catatAAACAaca HFH-8
NM_023209		V$HFH8_01 22 (-) tatatAAACAcat HFH-8
		V$STAT5A_04 662 (+) caTTTCTa STAT5A
		V$SP3_Q3 929 (+) agtcttctGGCGGg Sp3
NM_026232		V$STAT5A_03 231 (-) aGGAAAta STAT5A
NM_015822		V$STAT5A_04 81 (+) caTTTCTt STAT5A
NM_027707		V$STAT5A_03 106 (+) taTTTCCa STAT5A
NM_013787		V$STAT5A_04 57 (-) tAGAAAtg STAT5A
		V$STAT5A_02 170 (-) ttctaggcagagagATTCTaggac STAT5A
NM_025673		V$HFH8_01 168 (+) tacTGTTTatttt HFH-8
		V$CREBATF_Q6 937 (+) gTGACGtca CREBATF
		V$CREBATF_Q6 938 (-) tgaCGTCAg CREBATF
NM_026149		V$CREBATF_Q6 901 (+) cTGACGtgg CREBATF
NM_015769		V$SMAD4_Q6 55 (+) gagtgggAGCCAact SMAD-4
NM_023794		V$HFH8_01 669 (-) tatatAAACAagc HFH-8
NM_027226		V$HFH8_01 403 (-) caaatAAACAgaa HFH-8
NM_026254		V$CREBATF_Q6 945 (+) gTGACGttg CREBATF
		V$CREBATF_Q6 1080 (+) gTGACGtgg CREBATF
		V$CREBATF_Q6 1087 (-) ggaCGTCAa CREBATF
NM_023844		V$SP3_Q3 690 (+) agtctgggGGCGGg Sp3
		V$SMAD4_Q6 1027 (+) gctaggcAGCCAgct SMAD-4
NM_019973		V$CREBATF_Q6 813 (-) aaaCGTCAg CREBATF
		V$STAT5A_01 1074 (+) aaattccgGGAAAta STAT5A
NM_019466		V$STAT5A_03 509 (-) aGGAAAta STAT5A
		V$CREBATF_Q6 805 (+) tTGACGtca CREBATF
		V$CREBATF_Q6 806 (-) tgaCGTCAc CREBATF
NM_011950		V$HFH8_01 177 (+) tttTGTTTattta HFH-8
		V$CREBATF_Q6 362 (+) aTGACGtta CREBATF
		V$SMAD4_Q6 987 (+) cgcgggcAGCCAccg SMAD-4
NM_025478		V$CREBATF_Q6 582 (+) cTGACGtca CREBATF
		V$CREBATF_Q6 583 (-) tgaCGTCAa CREBATF
NM_021890		V$SMAD4_Q6 507 (-) agaTGGCTtcctcgc SMAD-4
		V$STAT5A_04 598 (+) caTTTCTa STAT5A
		V$CREBATF_Q6 634 (+) gTGACGtcc CREBATF
		V$SP3_Q3 787 (+) aaactgggGGGGGg Sp3
NM_025950		V$SMAD4_Q6 281 (-) aggTGTCTgtttccc SMAD-4
		V$CREBATF_Q6 842 (+) aTGACGtcc CREBATF
		V$STAT5A_02 924 (-) ccaggggcagagggATTCTgggta STAT5A
NM_013758		V$HFH8_01 1010 (-) tacatAAACAtgt HFH-8
NM_007799		V$STAT5A_03 726 (-) tGGAAAta STAT5A
		V$HFH8_01 937 (+) tccTGTTTatttg HFH-8
NM_007394		V$STAT5A_02 415 (-) tagtagggacctccATTCTaggga STAT5A
NM_009715		V$STAT5A_03 210 (+) taTTTCCt STAT5A
		V$SOX_Q6 313 (-) tccgaaCAAAGaa SOX
NM_007466		V$STAT5A_04 181 (+) caTTTCTt STAT5A
NM_009851		V$HFH8_01 20 (-) aaaatAAACAgag HFH-8
		V$STAT5A_03 320 (-) aGGAAAta STAT5A
NM_010434		V$CREBATF_Q6 9 (-) tcaCGTCAt CREBATF
		V$SP3_Q3 654 (+) accctgggGAGGGg Sp3
NM_011580		V$SMAD4_Q6 982 (+) tggagtcAGCCAgcc SMAD-4
NM_009461		V$SP3_Q3 832 (-) cCCTGCcccggggt Sp3
NM_008862		V$STAT5A_02 189 (-) tgtcaccaagggaaATTCTgagaa STAT5A
		V$HFH8_01 589 (+) gacTGTTTatttc HFH-8
NM_008604		V$SP3_Q3 94 (+) atcctgggGCAGGg Sp3
		V$STAT5A_01 171 (-) aaTTTCCatgaaata STAT5A
		V$SP3_Q3 261 (+) agactgggGGGGGg Sp3
NM_009498		V$SP3_Q3 783 (-) cCCCGCccacttgt Sp3
		V$CREBATF_Q6 982 (+) gTGACGtca CREBATF
		V$CREBATF_Q6 983 (-) tgaCGTCAc CREBATF
NM_008013		V$CREBATF_Q6 369 (+) gTGACGtgc CREBATF
NM_009274		V$STAT5A_01 75 (+) tatttctaGGAAAta STAT5A
		V$STAT5A_03 82 (-) aGGAAAta STAT5A
NM_009535		V$STAT5A_03 41 (-) aGGAAAta STAT5A
		V$CREBATF_Q6 255 (-) aaaCGTCAg CREBATF
NM_007635		V$SMAD4_Q6 885 (+) gtcggccAGCCAatc SMAD-4
NM_011182		V$HFH8_01 85 (-) aaaatAAACActt HFH-8
NM_009103		V$CREBATF_Q6 947 (-) gcaCGTCAc CREBATF
NM_010485		V$CREBATF_Q6 387 (+) gTGACGtca CREBATF
		V$CREBATF_Q6 388 (-) tgaCGTCAg CREBATF
NM_007981		V$SMAD4_Q6 160 (+) gcagggcAGACAagc SMAD-4
		V$SP3_Q3 989 (+) agcctgcgGACGGg Sp3
NM_009691		V$STAT5A_04 5 (-) aAGAAAtg STAT5A
NM_007555		V$HFH8_01 266 (+) tggTGTTTatttg HFH-8
NM_009282		V$SMAD4_Q6 783 (+) gcggtgcAGCCAcgc SMAD-4
NM_008924		V$CREBATF_Q6 518 (-) cgaCGTCAt CREBATF
		V$SOX_Q6 607 (+) gtCTTTGttcctg SOX
NM_007614		V$SMAD4_Q6 589 (-) aggTGGCTgggcccc SMAD-4
NM_007807		V$STAT5A_03 124 (+) taTTTCCa STAT5A
NM_008810		V$STAT5A_04 527 (+) caTTTCTa STAT5A
NM_010288		V$SMAD4_Q6 38 (+) ggcaggcAGTCAcca SMAD-4
		V$CREBATF_Q6 752 (+) cTGACGtac CREBATF
NM_009163		V$SOX_Q6 346 (-) tcaaaaCAAAGaa SOX
NM_007659		V$SP3_Q3 895 (-) cCCCGCccaagcgt Sp3
NM_008682		V$SOX_Q6 401 (+) ttCTTTGtgataa SOX
		V$CREBATF_Q6 922 (+) gTGACGtca CREBATF
		V$CREBATF_Q6 923 (-) tgaCGTCAt CREBATF
NM_001013391		V$CREBATF_Q6 951 (+) gTGACGtag CREBATF
NM_001004143		V$SP3_Q3 290 (+) atcctaggGAAGGg Sp3
		V$CREBATF_Q6 820 (+) gTGACGtta CREBATF
NM_008659		V$STAT5A_04 627 (-) tAGAAAtg STAT5A
NM_007754		V$STAT5A_04 619 (-) aAGAAAtg STAT5A
		V$STAT5A_03 751 (-) aGGAAAta STAT5A
NM_008676		V$CREBATF_Q6 110 (-) acaCGTCAg CREBATF
		V$CREBATF_Q6 289 (-) ttaCGTCAc CREBATF
NM_011519		V$SOX_Q6 235 (-) tggaaaCAAAGag SOX
		V$SMAD4_Q6 844 (-) gtgTGGCTggatccc SMAD-4
NM_001003719		V$HFH8_01 38 (-) tgaatAAACAaac HFH-8
		V$STAT5A_03 667 (-) aGGAAAta STAT5A
		V$CREBATF_Q6 693 (+) aTGACGtca CREBATF
		V$CREBATF_Q6 694 (-) tgaCGTCAg CREBATF
		V$CREBATF_Q6 938 (+) aTGACGtca CREBATF
		V$CREBATF_Q6 939 (-) tgaCGTCAc CREBATF
		V$CREBATF_Q6 954 (+) tTGACGtca CREBATF
		V$CREBATF_Q6 955 (-) tgaCGTCAg CREBATF
NM_011344		V$SP3_Q3 995 (+) aggcctggGAAGGg Sp3
NM_008105		V$SMAD4_Q6 44 (+) gaaatgcAGACAact SMAD-4
NM_008760		V$SOX_Q6 425 (-) taagaaCAAAGac SOX
		V$SOX_Q6 615 (-) aaagaaCAAAGac SOX
NM_010101		V$SMAD4_Q6 1054 (-) aggTGGCTggacaag SMAD-4
NM_009409		V$CREBATF_Q6 24 (+) tTGACGtcg CREBATF
		V$STAT5A_02 173 (-) gcgttgcaaattttATTCTtagaa STAT5A
		V$CREBATF_Q6 825 (+) aTGACGttt CREBATF
NM_008914		V$STAT5A_04 108 (+) caTTTCTt STAT5A
NM_007904		V$HFH8_01 169 (-) gaaatAAACAgct HFH-8
		V$CREBATF_Q6 792 (+) tTGACGtat CREBATF
NM_008304		V$STAT5A_03 53 (-) aGGAAAta STAT5A
NM_008056		V$SMAD4_Q6 1048 (+) gagggacAGCCAcct SMAD-4
NM_009640		V$STAT5A_04 518 (+) caTTTCTa STAT5A
NM_009009		V$SMAD4_Q6 675 (-) aggTGGCTggtccag SMAD-4
NM_008465		V$STAT5A_02 575 (-) cgggttgcatgtgaATTCTttgaa STAT5A
		V$CREBATF_Q6 608 (+) cTGACGtat CREBATF
NM_007890		V$HFH8_01 144 (+) ttcTGTTTattta HFH-8
		V$HFH8_01 209 (-) aacatAAACAact HFH-8
		V$STAT5A_03 646 (+) taTTTCCt STAT5A
		V$STAT5A_04 700 (-) tAGAAAtg STAT5A
NM_009847		V$SMAD4_Q6 527 (+) gccgggcAGCCAgct SMAD-4
		V$CREBATF_Q6 614 (+) gTGACGtca CREBATF
		V$CREBATF_Q6 615 (-) tgaCGTCAc CREBATF
NM_011151		V$CREBATF_Q6 638 (+) gTGACGtca CREBATF
		V$CREBATF_Q6 639 (-) tgaCGTCAg CREBATF
NM_009700		V$HFH8_01 751 (-) caaatAAACActt HFH-8
NM_008173		V$SP3_Q3 317 (-) cCCTCCccaagcct Sp3
		V$SMAD4_Q6 485 (-) ggcTGGCTgtcaccc SMAD-4
NM_009551		V$STAT5A_04 100 (-) tAGAAAtg STAT5A
		V$SP3_Q3 859 (-) cCCCGCccccggct Sp3
		V$CREBATF_Q6 907 (-) cgaCGTCAt CREBATF
NM_009127		V$STAT5A_03 922 (-) aGGAAAta STAT5A
NM_008149		V$HFH8_01 480 (+) ctcTGTTTatgtc HFH-8
		V$CREBATF_Q6 937 (-) cgaCGTCAc CREBATF
NM_198652		V$SP3_Q3 79 (+) atactgggGTAGGg Sp3
NM_145413		V$HFH8_01 460 (-) aaaatAAACAgga HFH-8
NM_172664		V$SOX_Q6 104 (-) tgaaaaCAAAGaa SOX
NM_147153		V$STAT5A_03 380 (+) taTTTCCa STAT5A
NM_030557		V$CREBATF_Q6 806 (+) aTGACGtcc CREBATF
NM_033623		V$HFH8_01 772 (-) aaaatAAACAttg HFH-8
NM_133786		V$SOX_Q6 75 (-) gtgtaaCAAAGac SOX
NM_030706		V$SMAD4_Q6 920 (+) gaaagccAGCCAccc SMAD-4
NM_146133		V$STAT5A_04 641 (+) caTTTCTt STAT5A
NM_145542		V$CREBATF_Q6 845 (+) tTGACGtca CREBATF
		V$CREBATF_Q6 846 (-) tgaCGTCAc CREBATF
		V$SMAD4_Q6 971 (-) aggTGGCTgcgcggg SMAD-4
NM_054089		V$SMAD4_Q6 996 (-) ggcTGGCTggctccc SMAD-4
NM_175175		V$SMAD4_Q6 295 (+) cccagccAGCCAgcc SMAD-4
		V$SMAD4_Q6 953 (+) ggagggaAGCCAgcc SMAD-4
		V$SMAD4_Q6 999 (+) gcggtgaAGTCAcct SMAD-4
		V$SP3_Q3 1078 (+) aggctgggGTCGGg Sp3
NM_172688		V$HFH8_01 194 (-) tacatAAACAtta HFH-8
		V$CREBATF_Q6 740 (-) ctaCGTCAc CREBATF
NM_146156		V$SMAD4_Q6 1080 (+) taggtgcAGCCAgcc SMAD-4
NM_054098		V$SP3_Q3 758 (-) cCCACCccaaaggt Sp3
NM_175937		V$SP3_Q3 891 (-) cCCCTCccaggact Sp3
NM_198702		V$SOX_Q6 363 (+) ctCTTTGctccgc SOX
NM_172712		V$SOX_Q6 326 (-) caacaaCAAAGat SOX
		V$CREBATF_Q6 919 (+) gTGACGtcg CREBATF
NM_146001		V$SOX_Q6 118 (-) gttgaaCAAAGag SOX
NM_052993		V$CREBATF_Q6 60 (+) gTGACGttg CREBATF
		V$CREBATF_Q6 355 (-) ggaCGTCAg CREBATF
NM_029673		V$SMAD4_Q6 70 (-) agcTGGCTgtcctgg SMAD-4
NM_145571		V$STAT5A_03 609 (+) taTTTCCa STAT5A
NM_178788		V$HFH8_01 137 (+) aacTGTTTatttt HFH-8
NM_146211		V$STAT5A_03 94 (+) taTTTCCa STAT5A
		V$CREBATF_Q6 974 (+) gTGACGtct CREBATF
NM_053124		V$HFH8_01 191 (+) cagTGTTTatatt HFH-8
		V$CREBATF_Q6 605 (-) caaCGTCAc CREBATF
		V$CREBATF_Q6 615 (-) taaCGTCAc CREBATF
NM_178118		V$CREBATF_Q6 252 (+) cTGACGttt CREBATF
		V$SP3_Q3 327 (-) cCCAGCcccagcct Sp3
		V$STAT5A_03 381 (+) taTTTCCt STAT5A
		V$SMAD4_Q6 437 (-) ggtTGTCTcactctc SMAD-4
NM_175266		V$SOX_Q6 495 (+) ctCTTTGatagca SOX
		V$CREBATF_Q6 741 (-) acaCGTCAg CREBATF
NM_173364		V$STAT5A_02 704 (-) tcttgagtaaaataATTCTcagaa STAT5A
		V$STAT5A_02 719 (+) ttctcAGAATgaccctctaggaag STAT5A
NM_133669		V$HFH8_01 30 (+) ggtTGTTTatatg HFH-8
		V$CREBATF_Q6 826 (+) cTGACGtag CREBATF
NM_133990		V$SP3_Q3 641 (-) cCCTGCcctagtgt Sp3
NM_133729		V$SMAD4_Q6 546 (-) aggTGTCTggctcgg SMAD-4
		V$SMAD4_Q6 580 (+) gtgggggAGCCAagc SMAD-4
NM_146234		V$CREBATF_Q6 955 (+) gTGACGtca CREBATF
		V$CREBATF_Q6 956 (-) tgaCGTCAt CREBATF
NM_139144		V$CREBATF_Q6 18 (+) gTGACGtgt CREBATF
		V$STAT5A_03 51 (-) aGGAAAta STAT5A
NM_133993		V$STAT5A_04 631 (-) aAGAAAtg STAT5A
		V$CREBATF_Q6 969 (+) gTGACGtca CREBATF
		V$CREBATF_Q6 970 (-) tgaCGTCAg CREBATF
NM_172401		V$STAT5A_03 593 (-) tGGAAAta STAT5A
		V$CREBATF_Q6 994 (+) gTGACGtca CREBATF
		V$CREBATF_Q6 995 (-) tgaCGTCAg CREBATF
NM_178065		V$CREBATF_Q6 641 (+) aTGACGttt CREBATF
NM_145836		V$CREBATF_Q6 967 (+) gTGACGtca CREBATF
		V$CREBATF_Q6 968 (-) tgaCGTCAg CREBATF
NM_133797		V$SMAD4_Q6 342 (-) agtTGGCTagcccac SMAD-4
NM_181278		V$STAT5A_04 245 (+) caTTTCTt STAT5A
NM_030153		V$SMAD4_Q6 330 (-) ggaTGTCTgactctg SMAD-4
NM_145452		V$HFH8_01 356 (-) gagatAAACAggt HFH-8
		V$STAT5A_04 847 (-) tAGAAAtg STAT5A
NM_172301		V$SOX_Q6 130 (+) atCTTTGttaaat SOX
NM_032008		V$SMAD4_Q6 99 (-) tggTGTCTccccgcc SMAD-4
NM_028651		V$STAT5A_04 598 (+) caTTTCTt STAT5A
		V$CREBATF_Q6 835 (-) cgaCGTCAc CREBATF
NM_030690		V$SMAD4_Q6 551 (-) agcTGTCTggagggc SMAD-4
NM_133766		V$CREBATF_Q6 960 (+) cTGACGtca CREBATF
		V$CREBATF_Q6 961 (-) tgaCGTCAc CREBATF
NM_053181		V$CREBATF_Q6 936 (-) ggaCGTCAg CREBATF
NM_173440		V$SMAD4_Q6 633 (-) ggcTGGCTggacggg SMAD-4
NM_139154		V$SMAD4_Q6 218 (-) aagTGGCTgtccccg SMAD-4
		V$SP3_Q3 958 (+) atccggggGCGGGg Sp3
NM_152810		V$CREBATF_Q6 528 (+) cTGACGtga CREBATF
		V$CREBATF_Q6 906 (+) gTGACGtca CREBATF
		V$CREBATF_Q6 907 (-) tgaCGTCAg CREBATF
NM_053117		V$STAT5A_04 405 (+) caTTTCTt STAT5A
NM_133352		V$CREBATF_Q6 958 (+) aTGACGtgg CREBATF

## Sheet: RefSeqs und GenSy einzelner TFs
SP3	Gene Title	Gene Symbol	CREBATF	Gene Title	Gene Symbol	STAT5A	Gene Title	Gene Symbol	SOX	Gene Title	Gene Symbol	c-Myc	Gene Title	Gene Symbol	c-Myc and AP2	Gene Title	Gene Symbol	c-Myc and ZF5	Gene Title	Gene Symbol	2001-10-01	Gene Title	Gene Symbol	HMGIY	Gene Title	Gene Symbol	PPARG	Gene Title	Gene Symbol
NM_025824	basic leucine zipper and W2 domains 1	Bzw1	NM_026390	UBX domain containing 2	Ubxd2	NM_025505	basic leucine zipper nuclear factor 1	Blzf1	NM_016739	GPI-anchored membrane protein 1	Gpiap1	NM_001001309	integrin alpha 8	Itga8	NM_026228	solute carrier family 39 (metal ion transporter), member 8	Slc39a8	NM_026228	solute carrier family 39 (metal ion transporter), member 8	Slc39a8	NM_008866	lysophospholipase 1	Lypla1	NM_008866	lysophospholipase 1	Lypla1	NM_008866	lysophospholipase 1	Lypla1
NM_024254	RIKEN cDNA 2410042D21 gene	2410042D21Rik	NM_026434	RNA binding motif protein 18	Rbm18	NM_018782	calcitonin receptor-like	Calcrl	NM_016775	DnaJ (Hsp40) homolog, subfamily C, member 5	Dnajc5	NM_001009935	thioredoxin interacting protein	Txnip	NM_013657	sema domain, immunoglobulin domain (Ig), short basic domain, secreted, (semaphorin) 3C	Sema3c	NM_013454	ATP-binding cassette, sub-family A (ABC1), member 1	Abca1	NM_011541	transcription elongation factor A (SII) 1	Tcea1	NM_011541	transcription elongation factor A (SII) 1	Tcea1	NM_011541	transcription elongation factor A (SII) 1	Tcea1
NM_025356	ubiquitin-conjugating enzyme E2D 3 (UBC4/5 homolog, yeast)	Ube2d3	NM_019769	RIKEN cDNA 1500003O03 gene	1500003O03Rik	NM_018824	solute carrier family 23 (nucleobase transporters), member 2	Slc23a2	NM_019976	RIKEN cDNA 5430413I02 gene	5430413I02Rik	NM_007399	a disintegrin and metalloprotease domain 10	Adam10	NM_026106	down-regulator of transcription 1	Dr1	NM_026106	down-regulator of transcription 1	Dr1	NM_008209	major histocompatibility complex, class I-related	Mr1	NM_008209	major histocompatibility complex, class I-related	Mr1	NM_008209	major histocompatibility complex, class I-related	Mr1
NM_011926	CEA-related cell adhesion molecule 1	Ceacam1	NM_012032	Tumor differentially expressed 1	Tde1	NM_016966	3-phosphoglycerate dehydrogenase	Phgdh	NM_026106	down-regulator of transcription 1	Dr1	NM_007543	CEA-related cell adhesion molecule 1 /// CEA-related cell adhesion molecule 2	Ceacam1 /// Ceacam2	NM_011714	bromodomain adjacent to zinc finger domain, 1B	Baz1b	NM_016906	Sec61 alpha 1 subunit (S. cerevisiae)	Sec61a1	NM_018881	flavin containing monooxygenase 2	Fmo2	NM_009230	sterol O-acyltransferase 1	Soat1	NM_009230	sterol O-acyltransferase 1	Soat1
NM_020259	Hedgehog-interacting protein	Hhip	NM_025978	tetratricopeptide repeat domain 14	Ttc14	NM_026106	down-regulator of transcription 1	Dr1	NM_027514	poliovirus receptor	Pvr	NM_007564	zinc finger protein 36, C3H type-like 1	Zfp36l1	NM_016906	Sec61 alpha 1 subunit (S. cerevisiae)	Sec61a1	NM_015804	ATPase, class VI, type 11A	Atp11a	NM_025626	RIKEN cDNA 3110001A13 gene	3110001A13Rik	NM_018881	flavin containing monooxygenase 2	Fmo2	NM_018881	flavin containing monooxygenase 2	Fmo2
NM_026793	myc target 1	Myct1	NM_024239	Stam binding protein	Stambp	NM_024451	unc-84 homolog A (C. elegans)	Unc84a	NM_011981	zinc finger protein 260	Zfp260	NM_007597	calnexin	Canx	NM_024222	RIKEN cDNA 1300006C19 gene	1300006C19Rik	NM_021345	expressed sequence AW742319	AW742319	NM_026563	RIKEN cDNA C330016H24 gene	C330016H24Rik	NM_025626	RIKEN cDNA 3110001A13 gene	3110001A13Rik	NM_133225	acyl-Coenzyme A binding domain containing 3	Acbd3
NM_011631	tumor rejection antigen gp96	Tra1	NM_016906	Sec61 alpha 1 subunit (S. cerevisiae)	Sec61a1	NM_011981	zinc finger protein 260	Zfp260	NM_021465	stromal antigen 2	Stag2	NM_007862	discs, large homolog 1 (Drosophila)	Dlgh1	NM_016985	myotubularin related protein 1	Mtmr1	NM_016963	tropomodulin 3 /// similar to Ubiquitous tropomodulin (U-Tmod) (Tropomodulin 3)	Tmod3 /// LOC434449	NM_009135	sodium channel, voltage-gated, type VII, alpha	Scn7a	NM_011699	lin 7 homolog c (C. elegans)	Lin7c	NM_175127	F-box protein 28	Fbxo28
NM_019963	signal transducer and activator of transcription 2	Stat2	NM_013799	arginine-tRNA-protein transferase 1	Ate1	NM_011668	Ubiquitin protein ligase E3A	Ube3a	NM_019760	tumor differentially expressed 2	Tde2	NM_008112	guanosine diphosphate (GDP) dissociation inhibitor 3	Gdi3	NM_020601	transducin (beta)-like 1 X-linked	Tbl1x	NM_024222	RIKEN cDNA 1300006C19 gene	1300006C19Rik	NM_007900	ect2 oncogene	Ect2	NM_133242	RNA-binding region (RNP1, RRM) containing 2	Rnpc2	NM_028757	nebulette	Nebl
NM_025481	SMAD specific E3 ubiquitin protein ligase 2	Smurf2	NM_020259	Hedgehog-interacting protein	Hhip	NM_022997	vacuolar protein sorting 35	Vps35	NM_025825	amyloid beta precursor protein (cytoplasmic tail) binding protein 2	Appbp2	NM_008249	transcription factor B2, mitochondrial	Tfb2m	NM_016888	UDP-GlcNAc:betaGal beta-1,3-N-acetylglucosaminyltransferase 1	B3gnt1	NM_020601	transducin (beta)-like 1 X-linked	Tbl1x	NM_008487	rho/rac guanine nucleotide exchange factor (GEF) 2	Arhgef2	NM_007900	ect2 oncogene	Ect2	NM_026563	RIKEN cDNA C330016H24 gene	C330016H24Rik
NM_019579	membrane protein, palmitoylated 5 (MAGUK p55 subfamily member 5)	Mpp5	NM_019927	ariadne ubiquitin-conjugating enzyme E2 binding protein homolog 1 (Drosophila)	Arih1	NM_025558	RIKEN cDNA 1810044O22 gene	1810044O22Rik	NM_025481	SMAD specific E3 ubiquitin protein ligase 2	Smurf2	NM_008338	interferon gamma receptor 2	Ifngr2	NM_019579	membrane protein, palmitoylated 5 (MAGUK p55 subfamily member 5)	Mpp5	NM_011594	tissue inhibitor of metalloproteinase 2	Timp2	NM_030722	pumilio 1 (Drosophila)	Pum1	NM_026641	WD repeat domain 56	Wdr56	NM_011699	lin 7 homolog c (C. elegans)	Lin7c
NM_028487	RIKEN cDNA 1700034P14 gene	1700034P14Rik	NM_019477	acyl-CoA synthetase long-chain family member 4	Acsl4	NM_027924	platelet-derived growth factor, D polypeptide	Pdgfd	NM_011803	Kruppel-like factor 6	Klf6	NM_008635	microtubule-associated protein 7	Mtap7	NM_018829	adaptor-related protein complex 3, mu 1 subunit	Ap3m1	NM_019579	membrane protein, palmitoylated 5 (MAGUK p55 subfamily member 5)	Mpp5	NM_173867	RIKEN cDNA 2610510H01 gene	2610510H01Rik	NM_030722	pumilio 1 (Drosophila)	Pum1	NM_009773	budding uninhibited by benzimidazoles 1 homolog, beta (S. cerevisiae)	Bub1b
NM_023209	PDZ binding kinase	Pbk	NM_011682	utrophin	Utrn	NM_021465	stromal antigen 2	Stag2	NM_011638	transferrin receptor	Tfrc	NM_009052	reduced expression 3	Rex3	NM_001009935	thioredoxin interacting protein	Txnip	NM_011803	Kruppel-like factor 6	Klf6	NM_025951	phosphatidylinositol 4-kinase type 2 beta	Pi4k2b	NM_173867	RIKEN cDNA 2610510H01 gene	2610510H01Rik	NM_008444	kinesin family member 3B	Kif3b
NM_023844	junction adhesion molecule 2	Jam2	NM_025825	amyloid beta precursor protein (cytoplasmic tail) binding protein 2	Appbp2	NM_016985	myotubularin related protein 1	Mtmr1	NM_009715	activating transcription factor 2	Atf2	NM_009171	serine hydroxymethyl transferase 1 (soluble)	Shmt1	NM_011348	sema domain, immunoglobulin domain (Ig), short basic domain, secreted, (semaphorin) 3E	Sema3e	NM_028487	RIKEN cDNA 1700034P14 gene	1700034P14Rik	NM_025951	phosphatidylinositol 4-kinase type 2 beta	Pi4k2b	NM_011278	ring finger protein 4	Rnf4	NM_133242	RNA-binding region (RNP1, RRM) containing 2	Rnpc2
NM_021890	fatty acid desaturase 3	Fads3	NM_021524	pre-B-cell colony-enhancing factor 1	Pbef1	NM_012010	eukaryotic translation initiation factor 2, subunit 3, structural gene X-linked	Eif2s3x	NM_008924	protein kinase, cAMP dependent regulatory, type II alpha	Prkar2a	NM_009194	solute carrier family 12, member 2	Slc12a2	NM_009469	Unc-51 like kinase 1 (C. elegans)	Ulk1	NM_018829	adaptor-related protein complex 3, mu 1 subunit	Ap3m1	NM_145148	FERM domain containing 4B	Frmd4b	NM_145575	caldesmon 1	Cald1	NM_011883	ring finger protein 13	Rnf13
NM_010434	homeodomain interacting protein kinase 3	Hipk3	NM_028487	RIKEN cDNA 1700034P14 gene	1700034P14Rik	NM_019477	acyl-CoA synthetase long-chain family member 4	Acsl4	NM_009163	sphingosine phosphate lyase 1	Sgpl1	NM_009209	solute carrier family 6 (neurotransmitter transporter, noradrenalin), member 2	Slc6a2	NM_011544	transcription factor 12	Tcf12	NM_011638	transferrin receptor	Tfrc	NM_145985	archain 1	Arcn1	NM_145148	FERM domain containing 4B	Frmd4b	NM_026641	WD repeat domain 56	Wdr56
NM_009461	ubiquitin protein ligase E3 component n-recognin 1	Ubr1	NM_025673	golgi phosphoprotein 3	Golph3	NM_026793	myc target 1	Myct1	NM_008682	neural precursor cell expressed, developmentally down-regulated gene 1	Nedd1	NM_009469	Unc-51 like kinase 1 (C. elegans)	Ulk1	NM_010028	DEAD/H (Asp-Glu-Ala-Asp/His) box polypeptide 3, X-linked	Ddx3x	NM_010905	nuclear factor I/A	Nfia	NM_176837	Rho GTPase activating protein 18	Arhgap18	NM_133692	polymerase (DNA-directed), delta 3, accessory subunit	Pold3	NM_021896	guanylate cyclase 1, soluble, alpha 3	Gucy1a3
NM_008604	membrane metallo endopeptidase	Mme	NM_018745	ornithine decarboxylase antizyme inhibitor	Oazin	NM_025807	solute carrier family 16 (monocarboxylic acid transporters), member 9	Slc16a9	NM_011519	syndecan 1	Sdc1	NM_009615	a disintegrin and metalloproteinase domain 17	Adam17	NM_009652	thymoma viral proto-oncogene 1	Akt1	NM_011348	sema domain, immunoglobulin domain (Ig), short basic domain, secreted, (semaphorin) 3E	Sema3e	NM_007477	ADP-ribosylation factor 2	Arf2	NM_148930	RNA binding motif protein 5	Rbm5	NM_027533	tetraspan 2	Tspan2
NM_010905	nuclear factor I/A	Nfia	NM_026149	NudC domain containing 1	Nudcd1	NM_013635	synaptophysin-like protein	Sypl	NM_010431	hypoxia inducible factor 1, alpha subunit	Hif1a	NM_009652	thymoma viral proto-oncogene 1	Akt1	NM_011390	solute carrier family 12, member 7	Slc12a7	NM_007543	CEA-related cell adhesion molecule 1 /// CEA-related cell adhesion molecule 2	Ceacam1 /// Ceacam2	NM_194262	AT rich interactive domain 4B (Rbp1 like)	Arid4b	NM_009688	Baculoviral IAP repeat-containing 4	Birc4	NM_207209	SEC24 related gene family, member B (S. cerevisiae)	Sec24b
NM_009498	vesicle-associated membrane protein 3	Vamp3	NM_011638	transferrin receptor	Tfrc	NM_026102	dishevelled associated activator of morphogenesis 1	Daam1	NM_007564	zinc finger protein 36, C3H type-like 1	Zfp36l1	NM_009727	ATPase, aminophospholipid transporter (APLT), class I, type 8A, member 1	Atp8a1	NM_007862	discs, large homolog 1 (Drosophila)	Dlgh1	NM_009209	solute carrier family 6 (neurotransmitter transporter, noradrenalin), member 2	Slc6a2	NM_009238	SRY-box containing gene 4	Sox4	NM_172779	RIKEN cDNA 6330505F04 gene	6330505F04Rik	NM_023223	cell division cycle 20 homolog (S. cerevisiae)	Cdc20
NM_009727	ATPase, aminophospholipid transporter (APLT), class I, type 8A, member 1	Atp8a1	NM_026254	RIKEN cDNA 4930451A13 gene	4930451A13Rik	NM_019579	membrane protein, palmitoylated 5 (MAGUK p55 subfamily member 5)	Mpp5	NM_008760	osteoglycin	Ogn	NM_009821	runt related transcription factor 1	Runx1	NM_009194	solute carrier family 12, member 2	Slc12a2	NM_011544	transcription factor 12	Tcf12	NM_010284	growth hormone receptor	Ghr	NM_019702	Hbs1-like (S. cerevisiae)	Hbs1l	NM_030722	pumilio 1 (Drosophila)	Pum1
NM_007543	CEA-related cell adhesion molecule 1 /// CEA-related cell adhesion molecule 2	Ceacam1 /// Ceacam2	NM_019973	Son cell proliferation protein	Son	NM_023209	PDZ binding kinase	Pbk	NM_011390	solute carrier family 12, member 7	Slc12a7	NM_009981	phosphate cytidylyltransferase 1, choline, alpha isoform	Pcyt1a	NM_010615	kinesin family member 11	Kif11	NM_010890	neural precursor cell expressed, developmentally down-regulted gene 4	Nedd4	NM_029436	RIKEN cDNA 4930429H24 gene	4930429H24Rik	NM_001004164	hypothetical LOC432486	MGC79224	NM_025951	phosphatidylinositol 4-kinase type 2 beta	Pi4k2b
NM_007981	acyl-CoA synthetase long-chain family member 1	Acsl1	NM_019466	Down syndrome critical region homolog 1 (human)	Dscr1	NM_026232	solute carrier family 25, member 30	Slc25a30	NM_172664	tousled-like kinase 1	Tlk1	NM_010028	DEAD/H (Asp-Glu-Ala-Asp/His) box polypeptide 3, X-linked	Ddx3x	NM_178892	TCDD-inducible poly(ADP-ribose) polymerase	Tiparp	NM_008635	microtubule-associated protein 7	Mtap7	NM_023053	twisted gastrulation homolog 1 (Drosophila)	Twsg1	NM_011623	topoisomerase (DNA) II alpha	Top2a	NM_011578	transforming growth factor, beta receptor III	Tgfbr3
NM_010901	nuclear factor of activated T-cells, cytoplasmic, calcineurin-dependent 3	Nfatc3	NM_011950	mitogen activated protein kinase 13	Mapk13	NM_015822	F-box and leucine-rich repeat protein 3	Fbxl3	NM_133786	SMC4 structural maintenance of chromosomes 4-like 1 (yeast)	Smc4l1	NM_010207	fibroblast growth factor receptor 2	Fgfr2	NM_178654	protein kinase N2	Pkn2	NM_007597	calnexin	Canx	NM_022882	lipin 2	Lpin2	NM_007477	ADP-ribosylation factor 2	Arf2	NM_145575	caldesmon 1	Cald1
NM_010028	DEAD/H (Asp-Glu-Ala-Asp/His) box polypeptide 3, X-linked	Ddx3x	NM_025478	isochorismatase domain containing 1	Isoc1	NM_027707	Nipped-B homolog (Drosophila)	Nipbl	NM_133888	sphingomyelin phosphodiesterase, acid-like 3B	Smpdl3b	NM_010283	glycoprotein galactosyltransferase alpha 1, 3	Ggta1	NM_144731	UDP-N-acetyl-alpha-D-galactosamine: polypeptide N-acetylgalactosaminyltransferase 7	Galnt7	NM_009171	serine hydroxymethyl transferase 1 (soluble)	Shmt1	NM_178347	CDC23 (cell division cycle 23, yeast, homolog)	Cdc23	NM_144551	tribbles homolog 2 (Drosophila)	Trib2	NM_011983	homer homolog 2 (Drosophila)	Homer2
NM_007659	cell division cycle 2 homolog A (S. pombe)	Cdc2a	NM_021890	fatty acid desaturase 3	Fads3	NM_013787	S-phase kinase-associated protein 2 (p45)	Skp2	NM_198702	latrophilin 3	Lphn3	NM_010431	hypoxia inducible factor 1, alpha subunit	Hif1a	NM_178606	DNA segment, Chr 10, University of California at Los Angeles 1	D10Ucla1	NM_011358	splicing factor, arginine/serine-rich 2 (SC-35)	Sfrs2	NM_008540	MAD homolog 4 (Drosophila)	Smad4	NM_011019	oncostatin M receptor	Osmr	NM_133692	polymerase (DNA-directed), delta 3, accessory subunit	Pold3
NM_001004143	ubiquitin specific protease 22	Usp22	NM_025950	cell division cycle 37 homolog (S. cerevisiae)-like 1	Cdc37l1	NM_019973	Son cell proliferation protein	Son	NM_172712	RIKEN cDNA 5730469D23 gene	5730469D23Rik	NM_010560	interleukin 6 signal transducer	Il6st	NM_175328	solute carrier family 6 (neurotransmitter transporter), member 15	Slc6a15	NM_009652	thymoma viral proto-oncogene 1	Akt1	NM_026410	cell division cycle associated 5	Cdca5	NM_010849	myelocytomatosis oncogene	Myc	NM_023764	toll interacting protein	Tollip
NM_011358	splicing factor, arginine/serine-rich 2 (SC-35)	Sfrs2	NM_010434	homeodomain interacting protein kinase 3	Hipk3	NM_019466	Down syndrome critical region homolog 1 (human)	Dscr1	NM_146001	huntingtin interacting protein 1	Hip1	NM_010615	kinesin family member 11	Kif11	NM_177092	methionine sulfoxide reductase B3	Msrb3	NM_011390	solute carrier family 12, member 7	Slc12a7	NM_153417	transient receptor potential cation channel, subfamily M, member 6	Trpm6	NM_013931	mitogen-activated protein kinase 8 interacting protein 3	Mapk8ip3	NM_021356	growth factor receptor bound protein 2-associated protein 1	Gab1
NM_011344	Sel1 (suppressor of lin-12) 1 homolog (C. elegans)	Sel1h	NM_009498	vesicle-associated membrane protein 3	Vamp3	NM_021890	fatty acid desaturase 3	Fads3	NM_152808	RIKEN cDNA 1110028E10 gene	1110028E10Rik	NM_010833	moesin	Msn	NM_199196	suppressor of zeste 12 homolog (Drosophila)	Suz12	NM_007862	discs, large homolog 1 (Drosophila)	Dlgh1				NM_016670	Pbx/knotted 1 homeobox	Pknox1	NM_080855	zinc finger, CCHC domain containing 14	Zcchc14
NM_008173	nuclear receptor subfamily 3, group C, member 1	Nr3c1	NM_008013	fibrinogen-like protein 2	Fgl2	NM_025950	cell division cycle 37 homolog (S. cerevisiae)-like 1	Cdc37l1	NM_175266	EPM2A (laforin) interacting protein 1	Epm2aip1	NM_010890	neural precursor cell expressed, developmentally down-regulted gene 4	Nedd4	NM_030750	sphingosine-1-phosphate phosphatase 1	Sgpp1	NM_008338	interferon gamma receptor 2	Ifngr2				NM_023053	twisted gastrulation homolog 1 (Drosophila)	Twsg1	NM_145985	archain 1	Arcn1
NM_009551	zinc finger, A20 domain containing 2	Za20d2	NM_009535	Yamaguchi sarcoma viral (v-yes) oncogene homolog 1	Yes1	NM_007799	cathepsin E	Ctse	NM_177092	methionine sulfoxide reductase B3	Msrb3	NM_010901	nuclear factor of activated T-cells, cytoplasmic, calcineurin-dependent 3	Nfatc3	NM_029153	secretory carrier membrane protein 1	Scamp1	NM_009194	solute carrier family 12, member 2	Slc12a2				NM_022882	lipin 2	Lpin2	NM_009688	Baculoviral IAP repeat-containing 4	Birc4
NM_028696	RIKEN cDNA 5830411E10 gene	5830411E10Rik	NM_009727	ATPase, aminophospholipid transporter (APLT), class I, type 8A, member 1	Atp8a1	NM_007394	activin A receptor, type 1	Acvr1	NM_172301	cyclin B1, related sequence 1 /// cyclin B1	Ccnb1-rs1 /// Ccnb1	NM_010905	nuclear factor I/A	Nfia	NM_028756	solute carrier family 35, member A5	Slc35a5	NM_130448	protocadherin 18	Pcdh18							NM_172779	RIKEN cDNA 6330505F04 gene	6330505F04Rik
NM_198652	RIKEN cDNA 6430706D22 gene	6430706D22Rik	NM_009103	ribonucleotide reductase M1	Rrm1	NM_009715	activating transcription factor 2	Atf2				NM_011348	sema domain, immunoglobulin domain (Ig), short basic domain, secreted, (semaphorin) 3E	Sema3e	NM_144792	transmembrane protein 23	Tmem23	NM_178654	protein kinase N2	Pkn2							NM_019702	Hbs1-like (S. cerevisiae)	Hbs1l
NM_175175	pleckstrin homology domain containing, family F (with FYVE domain) member 2	Plekhf2	NM_010485	ELAV (embryonic lethal, abnormal vision, Drosophila)-like 1 (Hu antigen R)	Elavl1	NM_007466	apoptosis inhibitor 5	Api5				NM_011358	splicing factor, arginine/serine-rich 2 (SC-35)	Sfrs2				NM_146229	dynein, cytoplasmic, light intermediate chain 1	Dnclic1							NM_026148	LIM and senescent cell antigen-like domains 1	Lims1
NM_054098	tumor necrosis factor, alpha-induced protein 9	Tnfaip9	NM_009209	solute carrier family 6 (neurotransmitter transporter, noradrenalin), member 2	Slc6a2	NM_009851	CD44 antigen	Cd44				NM_011390	solute carrier family 12, member 7	Slc12a7				NM_178606	DNA segment, Chr 10, University of California at Los Angeles 1	D10Ucla1							NM_021891	fidgetin-like 1	Fignl1
NM_175937	cytoplasmic polyadenylation element binding protein 2	Cpeb2	NM_008924	protein kinase, cAMP dependent regulatory, type II alpha	Prkar2a	NM_008862	protein kinase inhibitor, alpha	Pkia				NM_011544	transcription factor 12	Tcf12				NM_199196	suppressor of zeste 12 homolog (Drosophila)	Suz12							NM_134034	expressed sequence AW011752	AW011752
NM_144731	UDP-N-acetyl-alpha-D-galactosamine: polypeptide N-acetylgalactosaminyltransferase 7	Galnt7	NM_010028	DEAD/H (Asp-Glu-Ala-Asp/His) box polypeptide 3, X-linked	Ddx3x	NM_008604	membrane metallo endopeptidase	Mme				NM_011594	tissue inhibitor of metalloproteinase 2	Timp2				NM_153198	high mobility group box transcription factor 1	Hbp1							NM_016745	ATPase, Ca++ transporting, ubiquitous	Atp2a3
NM_178118	DIX domain containing 1	Dixdc1	NM_010288	gap junction membrane channel protein alpha 1	Gja1	NM_011348	sema domain, immunoglobulin domain (Ig), short basic domain, secreted, (semaphorin) 3E	Sema3e				NM_011638	transferrin receptor	Tfrc				NM_030750	sphingosine-1-phosphate phosphatase 1	Sgpp1							NM_011488	signal transducer and activator of transcription 5A	Stat5a
NM_133990	interleukin 13 receptor, alpha 1	Il13ra1	NM_008682	neural precursor cell expressed, developmentally down-regulated gene 1	Nedd1	NM_009274	serine/arginine-rich protein specific kinase 2	Srpk2				NM_011668	Ubiquitin protein ligase E3A	Ube3a				NM_144516	zinc finger, MYND domain containing 11	Zmynd11							NM_007477	ADP-ribosylation factor 2	Arf2
NM_139154	Rab40c, member RAS oncogene family	Rab40c	NM_001013391	cleavage and polyadenylation specific factor 6	Cpsf6	NM_009535	Yamaguchi sarcoma viral (v-yes) oncogene homolog 1	Yes1				NM_011682	utrophin	Utrn				NM_029153	secretory carrier membrane protein 1	Scamp1							NM_144551	tribbles homolog 2 (Drosophila)	Trib2
			NM_001004143	ubiquitin specific protease 22	Usp22	NM_009209	solute carrier family 6 (neurotransmitter transporter, noradrenalin), member 2	Slc6a2				NM_011714	bromodomain adjacent to zinc finger domain, 1B	Baz1b				NM_028756	solute carrier family 35, member A5	Slc35a5							NM_009238	SRY-box containing gene 4	Sox4
			NM_008676	neighbor of Brca1 gene 1	Nbr1	NM_009691	amyloid beta (A4) precursor-like protein 2	Aplp2				NM_011803	Kruppel-like factor 6	Klf6				NM_033075	DNA segment, Chr 17, human D6S56E 5	D17H6S56E-5							NM_009502	vinculin	Vcl
			NM_001003719	GTPase activating RANGAP domain-like 1	Garnl1	NM_007807	cytochrome b-245, beta polypeptide	Cybb				NM_011926	CEA-related cell adhesion molecule 1	Ceacam1													NM_028932	ELL associated factor 1	Eaf1
			NM_009409	topoisomerase (DNA) II beta	Top2b	NM_010028	DEAD/H (Asp-Glu-Ala-Asp/His) box polypeptide 3, X-linked	Ddx3x				NM_013454	ATP-binding cassette, sub-family A (ABC1), member 1	Abca1													NM_010284	growth hormone receptor	Ghr
			NM_007904	endothelin receptor type B	Ednrb	NM_008810	pyruvate dehydrogenase E1 alpha 1	Pdha1				NM_013657	sema domain, immunoglobulin domain (Ig), short basic domain, secreted, (semaphorin) 3C	Sema3c													NM_029436	RIKEN cDNA 4930429H24 gene	4930429H24Rik
			NM_008465	karyopherin (importin) alpha 1	Kpna1	NM_008659	myosin IC	Myo1c				NM_015804	ATPase, class VI, type 11A	Atp11a													NM_013931	mitogen-activated protein kinase 8 interacting protein 3	Mapk8ip3
			NM_009847	CD2-associated protein	Cd2ap	NM_007754	carboxypeptidase D	Cpd				NM_016888	UDP-GlcNAc:betaGal beta-1,3-N-acetylglucosaminyltransferase 1	B3gnt1													NM_011951	mitogen activated protein kinase 14	Mapk14
			NM_011151	protein phosphatase 1B, magnesium dependent, beta isoform	Ppm1b	NM_001003719	GTPase activating RANGAP domain-like 1	Garnl1				NM_016906	Sec61 alpha 1 subunit (S. cerevisiae)	Sec61a1													NM_016670	Pbx/knotted 1 homeobox	Pknox1
			NM_009551	zinc finger, A20 domain containing 2	Za20d2	NM_009409	topoisomerase (DNA) II beta	Top2b				NM_016963	tropomodulin 3 /// similar to Ubiquitous tropomodulin (U-Tmod) (Tropomodulin 3)	Tmod3 /// LOC434449													NM_172621	chloride intracellular channel 5	Clic5
			NM_008149	glycerol-3-phosphate acyltransferase, mitochondrial	Gpam	NM_008914	protein phosphatase 3, catalytic subunit, beta isoform	Ppp3cb				NM_016985	myotubularin related protein 1	Mtmr1													NM_023053	twisted gastrulation homolog 1 (Drosophila)	Twsg1
			NM_133220	serum/glucocorticoid regulated kinase 3	Sgk3	NM_008304	syndecan 2	Sdc2				NM_018745	ornithine decarboxylase antizyme inhibitor	Oazin													NM_022882	lipin 2	Lpin2
			NM_028696	RIKEN cDNA 5830411E10 gene	5830411E10Rik	NM_009640	angiopoietin 1	Angpt1				NM_018782	calcitonin receptor-like	Calcrl													NM_007462	adenomatosis polyposis coli	Apc
			NM_030557	myoneurin	Mynn	NM_008465	karyopherin (importin) alpha 1	Kpna1				NM_018829	adaptor-related protein complex 3, mu 1 subunit	Ap3m1													NM_026410	cell division cycle associated 5	Cdca5
			NM_145542	S-adenosylhomocysteine hydrolase-like 1	Ahcyl1	NM_007890	dual-specificity tyrosine-(Y)-phosphorylation regulated kinase 1a	Dyrk1a				NM_019579	membrane protein, palmitoylated 5 (MAGUK p55 subfamily member 5)	Mpp5													NM_153417	transient receptor potential cation channel, subfamily M, member 6	Trpm6
			NM_172688	mitogen activated protein kinase kinase kinase 7	Map3k7	NM_009551	zinc finger, A20 domain containing 2	Za20d2				NM_019640	phosphatidylinositol transfer protein, beta	Pitpnb													NM_023799	meningioma expressed antigen 5 (hyaluronidase)	Mgea5
			NM_172712	RIKEN cDNA 5730469D23 gene	5730469D23Rik	NM_010615	kinesin family member 11	Kif11				NM_019770	RIKEN cDNA 1110032D12 gene	1110032D12Rik													NM_018874	pancreatic lipase related protein 1	Pnliprp1
HFH8	Gene Title	Gene Symbol	NM_052993	core 1 UDP-galactose:N-acetylgalactosamine-alpha-R beta 1,3-galactosyltransferase	C1galt1	NM_009127	stearoyl-Coenzyme A desaturase 1	Scd1	SMAD4	Gene Title	Gene Symbol	NM_020601	transducin (beta)-like 1 X-linked	Tbl1x	c-Myc and E2F	Gene Title	Gene Symbol	c-Myc and ZIC3	Gene Title	Gene Symbol	ETS	Gene Title	Gene Symbol	PLZF	Gene Title	Gene Symbol	MZF1	Gene Title	Gene Symbol
NM_026390	UBX domain containing 2	Ubxd2	NM_146211	glycosyltransferase 25 domain containing 1	Glt25d1	NM_147153	vacuolar protein sorting 39 (yeast)	Vps39	NM_025978	tetratricopeptide repeat domain 14	Ttc14	NM_021345	expressed sequence AW742319	AW742319	NM_013657	sema domain, immunoglobulin domain (Ig), short basic domain, secreted, (semaphorin) 3C	Sema3c	NM_026228	solute carrier family 39 (metal ion transporter), member 8	Slc39a8	NM_008209	major histocompatibility complex, class I-related	Mr1	NM_008866	lysophospholipase 1	Lypla1	NM_026563	RIKEN cDNA C330016H24 gene	C330016H24Rik
NM_025505	basic leucine zipper nuclear factor 1	Blzf1	NM_053124	SWI/SNF related, matrix associated, actin dependent regulator of chromatin, subfamily a, member 5	Smarca5	NM_178892	TCDD-inducible poly(ADP-ribose) polymerase	Tiparp	NM_019995	DNA segment, Chr 3, ERATO Doi 300, expressed	D3Ertd300e	NM_021524	pre-B-cell colony-enhancing factor 1	Pbef1	NM_026106	down-regulator of transcription 1	Dr1	NM_019640	phosphatidylinositol transfer protein, beta	Pitpnb	NM_018881	flavin containing monooxygenase 2	Fmo2	NM_009230	sterol O-acyltransferase 1	Soat1	NM_007547	protein tyrosine phosphatase, non-receptor type substrate 1	Ptpns1
NM_013515	stomatin	Stom	NM_178118	DIX domain containing 1	Dixdc1	NM_146133	golgi phosphoprotein 3-like	Golph3l	NM_027696	RIKEN cDNA 4933425I22 gene	4933425I22Rik	NM_024222	RIKEN cDNA 1300006C19 gene	1300006C19Rik	NM_016906	Sec61 alpha 1 subunit (S. cerevisiae)	Sec61a1	NM_011668	Ubiquitin protein ligase E3A	Ube3a	NM_133225	acyl-Coenzyme A binding domain containing 3	Acbd3	NM_018881	flavin containing monooxygenase 2	Fmo2	NM_007900	ect2 oncogene	Ect2
NM_025475	RIKEN cDNA 2410007P03 gene	2410007P03Rik	NM_175266	EPM2A (laforin) interacting protein 1	Epm2aip1	NM_145571	MOB1, Mps One Binder kinase activator-like 1B (yeast)	Mobk1b	NM_013885	chloride intracellular channel 4 (mitochondrial)	Clic4	NM_024254	RIKEN cDNA 2410042D21 gene	2410042D21Rik	NM_015804	ATPase, class VI, type 11A	Atp11a	NM_024222	RIKEN cDNA 1300006C19 gene	1300006C19Rik	NM_175127	F-box protein 28	Fbxo28	NM_175127	F-box protein 28	Fbxo28	NM_008487	rho/rac guanine nucleotide exchange factor (GEF) 2	Arhgef2
NM_018824	solute carrier family 23 (nucleobase transporters), member 2	Slc23a2	NM_133669	retinitis pigmentosa 2 homolog (human)	Rp2h	NM_146211	glycosyltransferase 25 domain containing 1	Glt25d1	NM_019640	phosphatidylinositol transfer protein, beta	Pitpnb	NM_026106	down-regulator of transcription 1	Dr1	NM_021345	expressed sequence AW742319	AW742319	NM_016888	UDP-GlcNAc:betaGal beta-1,3-N-acetylglucosaminyltransferase 1	B3gnt1	NM_011699	lin 7 homolog c (C. elegans)	Lin7c	NM_026563	RIKEN cDNA C330016H24 gene	C330016H24Rik	NM_173867	RIKEN cDNA 2610510H01 gene	2610510H01Rik
NM_016966	3-phosphoglycerate dehydrogenase	Phgdh	NM_146234	transmembrane protein 32	Tmem32	NM_152808	RIKEN cDNA 1110028E10 gene	1110028E10Rik	NM_024451	unc-84 homolog A (C. elegans)	Unc84a	NM_026228	solute carrier family 39 (metal ion transporter), member 8	Slc39a8	NM_024222	RIKEN cDNA 1300006C19 gene	1300006C19Rik	NM_019579	membrane protein, palmitoylated 5 (MAGUK p55 subfamily member 5)	Mpp5	NM_007547	protein tyrosine phosphatase, non-receptor type substrate 1	Ptpns1	NM_011699	lin 7 homolog c (C. elegans)	Lin7c	NM_007646	CD38 antigen	Cd38
NM_026228	solute carrier family 39 (metal ion transporter), member 8	Slc39a8	NM_139144	O-linked N-acetylglucosamine (GlcNAc) transferase (UDP-N-acetylglucosamine:polypeptide-N-acetylglucosaminyl transferase)	Ogt	NM_178118	DIX domain containing 1	Dixdc1	NM_015804	ATPase, class VI, type 11A	Atp11a	NM_026515	RIKEN cDNA 2810417H13 gene	2810417H13Rik	NM_016985	myotubularin related protein 1	Mtmr1	NM_011638	transferrin receptor	Tfrc	NM_026641	WD repeat domain 56	Wdr56	NM_009773	budding uninhibited by benzimidazoles 1 homolog, beta (S. cerevisiae)	Bub1b	NM_011578	transforming growth factor, beta receptor III	Tgfbr3
NM_013454	ATP-binding cassette, sub-family A (ABC1), member 1	Abca1	NM_133993	RIKEN cDNA 2310058A11 gene	2310058A11Rik	NM_173364	zinc finger protein 445	Zfp445	NM_011682	utrophin	Utrn	NM_026560	cell division cycle associated 8	Cdca8	NM_011594	tissue inhibitor of metalloproteinase 2	Timp2	NM_008249	transcription factor B2, mitochondrial	Tfb2m	NM_008487	rho/rac guanine nucleotide exchange factor (GEF) 2	Arhgef2	NM_011883	ring finger protein 13	Rnf13	NM_010302	guanine nucleotide binding protein, alpha 12	Gna12
NM_024451	unc-84 homolog A (C. elegans)	Unc84a	NM_172401	RIKEN cDNA 1110057K04 gene	1110057K04Rik	NM_139144	O-linked N-acetylglucosamine (GlcNAc) transferase (UDP-N-acetylglucosamine:polypeptide-N-acetylglucosaminyl transferase)	Ogt	NM_019760	tumor differentially expressed 2	Tde2	NM_027514	poliovirus receptor	Pvr	NM_021524	pre-B-cell colony-enhancing factor 1	Pbef1	NM_009209	solute carrier family 6 (neurotransmitter transporter, noradrenalin), member 2	Slc6a2	NM_138671	cDNA sequence BC004012	BC004012	NM_011673	UDP-glucose ceramide glucosyltransferase	Ugcg	NM_145575	caldesmon 1	Cald1
NM_026143	male sterility domain containing 2	Mlstd2	NM_178065	RIKEN cDNA 1110018G07 gene	1110018G07Rik	NM_133993	RIKEN cDNA 2310058A11 gene	2310058A11Rik	NM_015769	excision repair cross-complementing rodent repair deficiency, complementation group 4	Ercc4	NM_028243	prolylcarboxypeptidase (angiotensinase C)	Prcp	NM_019579	membrane protein, palmitoylated 5 (MAGUK p55 subfamily member 5)	Mpp5	NM_008635	microtubule-associated protein 7	Mtap7	NM_007646	CD38 antigen	Cd38	NM_011278	ring finger protein 4	Rnf4	NM_145148	FERM domain containing 4B	Frmd4b
NM_021465	stromal antigen 2	Stag2	NM_145836	RIKEN cDNA 6430527G18 gene	6430527G18Rik	NM_199196	suppressor of zeste 12 homolog (Drosophila)	Suz12	NM_023844	junction adhesion molecule 2	Jam2	NM_028487	RIKEN cDNA 1700034P14 gene	1700034P14Rik	NM_011803	Kruppel-like factor 6	Klf6	NM_010431	hypoxia inducible factor 1, alpha subunit	Hif1a	NM_009443	trans-golgi network protein	Tgoln1	NM_007646	CD38 antigen	Cd38	NM_133692	polymerase (DNA-directed), delta 3, accessory subunit	Pold3
NM_016985	myotubularin related protein 1	Mtmr1	NM_028651	RIKEN cDNA 4930403J22 gene	4930403J22Rik	NM_172401	RIKEN cDNA 1110057K04 gene	1110057K04Rik	NM_011950	mitogen activated protein kinase 13	Mapk13	NM_028696	RIKEN cDNA 5830411E10 gene	5830411E10Rik	NM_028487	RIKEN cDNA 1700034P14 gene	1700034P14Rik	NM_009652	thymoma viral proto-oncogene 1	Akt1	NM_145148	FERM domain containing 4B	Frmd4b	NM_025951	phosphatidylinositol 4-kinase type 2 beta	Pi4k2b	NM_178764	RIKEN cDNA B930006L02 gene	B930006L02Rik
NM_026793	myc target 1	Myct1	NM_133766	RIKEN cDNA C920006C10 gene	C920006C10Rik	NM_181278	RIKEN cDNA B230219D22 gene	B230219D22Rik	NM_021890	fatty acid desaturase 3	Fads3	NM_028756	solute carrier family 35, member A5	Slc35a5	NM_018829	adaptor-related protein complex 3, mu 1 subunit	Ap3m1	NM_010560	interleukin 6 signal transducer	Il6st	NM_007871	dynamin 2	Dnm2	NM_011578	transforming growth factor, beta receptor III	Tgfbr3	NM_008222	holocytochrome c synthetase	Hccs
NM_017464	neural precursor cell expressed, developmentally down-regulated gene 9	Nedd9	NM_053181	expressed sequence AA415817	AA415817	NM_145452	RAS p21 protein activator 1	Rasa1	NM_025950	cell division cycle 37 homolog (S. cerevisiae)-like 1	Cdc37l1	NM_029153	secretory carrier membrane protein 1	Scamp1	NM_001009935	thioredoxin interacting protein	Txnip	NM_008338	interferon gamma receptor 2	Ifngr2	NM_172779	RIKEN cDNA 6330505F04 gene	6330505F04Rik	NM_001004140	cytoskeleton associated protein 2	Ckap2	NM_001004164	hypothetical LOC432486	MGC79224
NM_023209	PDZ binding kinase	Pbk	NM_029457	SUMO/sentrin specific protease 2	Senp2	NM_028651	RIKEN cDNA 4930403J22 gene	4930403J22Rik	NM_011580	thrombospondin 1	Thbs1	NM_029457	SUMO/sentrin specific protease 2	Senp2	NM_010905	nuclear factor I/A	Nfia	NM_133888	sphingomyelin phosphodiesterase, acid-like 3B	Smpdl3b	NM_001001798	Atpase, class VI, type 11C	Atp11c	NM_007871	dynamin 2	Dnm2	NM_021891	fidgetin-like 1	Fignl1
NM_025673	golgi phosphoprotein 3	Golph3	NM_152810	cell division cycle 5-like (S. pombe)	Cdc5l				NM_007635	cyclin G2	Ccng2	NM_030201	stress 70 protein chaperone, microsome-associated, human homolog	Stch	NM_009209	solute carrier family 6 (neurotransmitter transporter, noradrenalin), member 2	Slc6a2	NM_175403	RIKEN cDNA 2410014A08 gene	2410014A08Rik	NM_008222	holocytochrome c synthetase	Hccs	NM_145985	archain 1	Arcn1	NM_011488	signal transducer and activator of transcription 5A	Stat5a
NM_023794	ets variant gene 5	Etv5	NM_133352	SM-11044 binding protein	MGI:1914262				NM_007981	acyl-CoA synthetase long-chain family member 1	Acsl1	NM_030750	sphingosine-1-phosphate phosphatase 1	Sgpp1	NM_011544	transcription factor 12	Tcf12	NM_177092	methionine sulfoxide reductase B3	Msrb3	NM_134034	expressed sequence AW011752	AW011752	NM_148930	RNA binding motif protein 5	Rbm5	NM_194262	AT rich interactive domain 4B (Rbp1 like)	Arid4b
NM_027226	forty-two-three domain containing 1	Fyttd1							NM_011544	transcription factor 12	Tcf12	NM_033075	DNA segment, Chr 17, human D6S56E 5	D17H6S56E-5	NM_010833	moesin	Msn	NM_029153	secretory carrier membrane protein 1	Scamp1	NM_134015	F-box and WD-40 domain protein 11	Fbxw11	NM_025975	t-complex-associated-testis-expressed 1-like	Tcte1l	NM_009238	SRY-box containing gene 4	Sox4
NM_011950	mitogen activated protein kinase 13	Mapk13							NM_009282	stromal antigen 1	Stag1	NM_053089	NMDA receptor-regulated gene 1	Narg1	NM_008635	microtubule-associated protein 7	Mtap7	NM_028756	solute carrier family 35, member A5	Slc35a5	NM_144551	tribbles homolog 2 (Drosophila)	Trib2	NM_009688	Baculoviral IAP repeat-containing 4	Birc4	NM_008442	kinesin family member 2A	Kif2a
NM_013758	adducin 3 (gamma)	Add3							NM_007614	catenin beta	Catnb	NM_130448	protocadherin 18	Pcdh18	NM_009171	serine hydroxymethyl transferase 1 (soluble)	Shmt1				NM_012023	protein phosphatase 2, regulatory subunit B (B56), gamma isoform	Ppp2r5c	NM_172779	RIKEN cDNA 6330505F04 gene	6330505F04Rik	NM_028932	ELL associated factor 1	Eaf1
NM_007799	cathepsin E	Ctse							NM_010288	gap junction membrane channel protein alpha 1	Gja1	NM_133220	serum/glucocorticoid regulated kinase 3	Sgk3	NM_011358	splicing factor, arginine/serine-rich 2 (SC-35)	Sfrs2				NM_009502	vinculin	Vcl	NM_019702	Hbs1-like (S. cerevisiae)	Hbs1l	NM_016670	Pbx/knotted 1 homeobox	Pknox1
NM_009851	CD44 antigen	Cd44							NM_009171	serine hydroxymethyl transferase 1 (soluble)	Shmt1	NM_133702	RIKEN cDNA 1500002M01 gene	1500002M01Rik	NM_009652	thymoma viral proto-oncogene 1	Akt1				NM_029436	RIKEN cDNA 4930429H24 gene	4930429H24Rik	NM_176837	Rho GTPase activating protein 18	Arhgap18	NM_020012	ring finger protein 14	Rnf14
NM_008862	protein kinase inhibitor, alpha	Pkia							NM_011519	syndecan 1	Sdc1	NM_133888	sphingomyelin phosphodiesterase, acid-like 3B	Smpdl3b	NM_008112	guanosine diphosphate (GDP) dissociation inhibitor 3	Gdi3				NM_172621	chloride intracellular channel 5	Clic5	NM_026148	LIM and senescent cell antigen-like domains 1	Lims1	NM_010728	lysyl oxidase	Lox
NM_009469	Unc-51 like kinase 1 (C. elegans)	Ulk1							NM_008105	glucosaminyl (N-acetyl) transferase 2, I-branching enzyme	Gcnt2	NM_133990	interleukin 13 receptor, alpha 1	Il13ra1	NM_007862	discs, large homolog 1 (Drosophila)	Dlgh1				NM_007462	adenomatosis polyposis coli	Apc	NM_001004164	hypothetical LOC432486	MGC79224	NM_023799	meningioma expressed antigen 5 (hyaluronidase)	Mgea5
NM_011182	pleckstrin homology, Sec7 and coiled-coil domains 3	Pscd3							NM_010101	endothelial differentiation, sphingolipid G-protein-coupled receptor, 3	Edg3	NM_144516	zinc finger, MYND domain containing 11	Zmynd11	NM_009981	phosphate cytidylyltransferase 1, choline, alpha isoform	Pcyt1a				NM_023799	meningioma expressed antigen 5 (hyaluronidase)	Mgea5	NM_021891	fidgetin-like 1	Fignl1
NM_007555	bone morphogenetic protein 5	Bmp5							NM_008056	frizzled homolog 6 (Drosophila)	Fzd6	NM_144731	UDP-N-acetyl-alpha-D-galactosamine: polypeptide N-acetylgalactosaminyltransferase 7	Galnt7	NM_008338	interferon gamma receptor 2	Ifngr2							NM_012023	protein phosphatase 2, regulatory subunit B (B56), gamma isoform	Ppp2r5c
NM_009615	a disintegrin and metalloproteinase domain 17	Adam17							NM_009009	RAD21 homolog (S. pombe)	Rad21	NM_144792	transmembrane protein 23	Tmem23	NM_009821	runt related transcription factor 1	Runx1							NM_008442	kinesin family member 2A	Kif2a
NM_001003719	GTPase activating RANGAP domain-like 1	Garnl1							NM_009821	runt related transcription factor 1	Runx1	NM_146229	dynein, cytoplasmic, light intermediate chain 1	Dnclic1	NM_009194	solute carrier family 12, member 2	Slc12a2							NM_175341	muscleblind-like 2	Mbnl2
NM_010431	hypoxia inducible factor 1, alpha subunit	Hif1a							NM_009847	CD2-associated protein	Cd2ap	NM_152808	RIKEN cDNA 1110028E10 gene	1110028E10Rik	NM_130448	protocadherin 18	Pcdh18							NM_009318	TAP binding protein	Tapbp
NM_007904	endothelin receptor type B	Ednrb							NM_008173	nuclear receptor subfamily 3, group C, member 1	Nr3c1	NM_153198	high mobility group box transcription factor 1	Hbp1	NM_053089	NMDA receptor-regulated gene 1	Narg1							NM_172621	chloride intracellular channel 5	Clic5
NM_007890	dual-specificity tyrosine-(Y)-phosphorylation regulated kinase 1a	Dyrk1a							NM_030706	tripartite motif protein 2	Trim2	NM_153594	RIKEN cDNA 5330414D10 gene	5330414D10Rik	NM_178892	TCDD-inducible poly(ADP-ribose) polymerase	Tiparp							NM_022882	lipin 2	Lpin2
NM_009700	aquaporin 4	Aqp4							NM_145542	S-adenosylhomocysteine hydrolase-like 1	Ahcyl1	NM_175328	solute carrier family 6 (neurotransmitter transporter), member 15	Slc6a15	NM_178654	protein kinase N2	Pkn2							NM_007462	adenomatosis polyposis coli	Apc
NM_008149	glycerol-3-phosphate acyltransferase, mitochondrial	Gpam							NM_054089	nuclear receptor coactivator 6 interacting protein	Ncoa6ip	NM_175403	RIKEN cDNA 2410014A08 gene	2410014A08Rik	NM_175328	solute carrier family 6 (neurotransmitter transporter), member 15	Slc6a15							NM_020012	ring finger protein 14	Rnf14
NM_145413	RIKEN cDNA C530043G21 gene	C530043G21Rik							NM_175175	pleckstrin homology domain containing, family F (with FYVE domain) member 2	Plekhf2	NM_177092	methionine sulfoxide reductase B3	Msrb3	NM_177092	methionine sulfoxide reductase B3	Msrb3							NM_010728	lysyl oxidase	Lox
NM_033623	testis derived transcript 3, pseudogene /// testis derived transcript 3	Tes3-ps /// Tes3							NM_146156	PDLIM1 interacting kinase 1 like	Pdik1l	NM_178606	DNA segment, Chr 10, University of California at Los Angeles 1	D10Ucla1	NM_030750	sphingosine-1-phosphate phosphatase 1	Sgpp1							NM_008540	MAD homolog 4 (Drosophila)	Smad4
NM_178892	TCDD-inducible poly(ADP-ribose) polymerase	Tiparp							NM_029673	inner membrane protein, mitochondrial	Immt	NM_178654	protein kinase N2	Pkn2	NM_144516	zinc finger, MYND domain containing 11	Zmynd11							NM_153417	transient receptor potential cation channel, subfamily M, member 6	Trpm6
NM_172688	mitogen activated protein kinase kinase kinase 7	Map3k7							NM_144731	UDP-N-acetyl-alpha-D-galactosamine: polypeptide N-acetylgalactosaminyltransferase 7	Galnt7	NM_178892	TCDD-inducible poly(ADP-ribose) polymerase	Tiparp	NM_028756	solute carrier family 35, member A5	Slc35a5							NM_008234	helicase, lymphoid specific	Hells
NM_178788	dCMP deaminase	Dctd							NM_178118	DIX domain containing 1	Dixdc1	NM_199196	suppressor of zeste 12 homolog (Drosophila)	Suz12
NM_053124	SWI/SNF related, matrix associated, actin dependent regulator of chromatin, subfamily a, member 5	Smarca5							NM_133729	RIKEN cDNA 2610018G03 gene	2610018G03Rik
NM_133669	retinitis pigmentosa 2 homolog (human)	Rp2h							NM_153198	high mobility group box transcription factor 1	Hbp1
NM_145452	RAS p21 protein activator 1	Rasa1							NM_133797	RIKEN cDNA 4833439L19 gene	4833439L19Rik
NM_144792	transmembrane protein 23	Tmem23							NM_030153	MAK10 homolog, amino-acid N-acetyltransferase subunit, (S. cerevisiae)	Mak10
									NM_029153	secretory carrier membrane protein 1	Scamp1
									NM_032008	sarcolemma associated protein	Slmap
									NM_030690	retinoic acid induced 14	Rai14
									NM_173440	nuclear receptor interacting protein 1	Nrip1
									NM_139154	Rab40c, member RAS oncogene family	Rab40c
