# Supplementary material for: Transcription profiling of lung adenocarcinomas of c-myc-transgenic mice: Identification of the c-myc regulatory gene network
Source: BMC Syst Biol. 2008 May 22;2:46. doi: 10.1186/1752-0509-2-46 (PMC2430022; doi:10.1186/1752-0509-2-46)
Supplement: Additional file 9 — Putative target genes of c-Myc and of transcription factors the expression of which was induced by c-Myc. This table shows the RefSeq accession numbers of genes in the promoters of which the matrix hits were found, the TRANSFAC identifier of the respective matrices, and the location and corresponding sequence of the matrix hits. [file 1752-0509-2-46-S9.xls]

## Sheet: Tabelle2
RefSeq-accession number	Binding sites of the transcription factor c-myc	Binding sites of transcription factors which were induced by the overexpression of c-myc
	(matrices, position of binding site from the beginning of extracted promoter sequence:	(matrices, position of binding site from the beginning of extracted promoter sequence:
	1000 bp downstream of TSS, name of transcription factor)	1000 bp downstream of TSS, name of transcription factor)
NM_028243	V$EBOX_Q6_01 584 (-) ggtcACGTGt
	V$MYC_Q2 587 (+) CACGTgt
NM_024222	V$MYCMAX_B 451 (+) cCCACGcgcc
	V$EBOX_Q6_01 489 (-) cgtcACGTGg
	V$MYCMAX_B 490 (-) gtcaCGTGGc
	V$MYC_Q2 492 (+) CACGTgg
NM_018829	V$MYCMAX_B 223 (-) agcaCGTGGc
	V$MYC_Q2 224 (-) gcACGTG
	V$MYC_Q2 225 (+) CACGTgg
	V$MYC_Q2 422 (-) ccACGTG
	V$MYC_Q2 423 (+) CACGTgg
NM_010283	V$MYCMAX_B 14 (+) gCCACGcgag
NM_001009935	V$MYCMAX_B 839 (+) tCCACGcgcc
NM_008635	V$MYC_Q2 195 (-) gcACGTG
	V$MYC_Q2 196 (+) CACGTgc
	V$MYCMAX_B 583 (-) tccaCGTGGc
	V$MYC_Q2 584 (-) ccACGTG
	V$EBOX_Q6_01 584 (+) cCACGTggca
	V$MYC_Q2 585 (+) CACGTgg
NM_008112	V$EBOX_Q6_01 640 (-) aggcACGTGg
	V$MYC_Q2 642 (-) gcACGTG
	V$MYC_Q2 643 (+) CACGTgg
NM_010560	V$MYC_Q2 271 (-) acACGTG
	V$MYC_Q2 272 (+) CACGTgc
NM_007862	V$MYC_Q2 394 (-) gcACGTG
	V$MYC_Q2 395 (+) CACGTgt
	V$EBOX_Q6_01 810 (-) agtcACGTGg
	V$MYC_Q2 813 (+) CACGTgg
NM_008338	V$MYCMAX_B 1067 (+) gCCATGcggc
NM_053089	V$MYC_Q2 892 (-) ccACGTG
NM_178654	V$MYC_Q2 955 (+) CACGTgc
NM_146229	V$EBOX_Q6_01 19 (-) ggtcACGTGa
NM_178606	V$MYCMAX_B 736 (+) cCCACGcgct
NM_175328	V$MYCMAX_B 275 (-) tccaCGTGGc
	V$MYC_Q2 276 (-) ccACGTG
	V$EBOX_Q6_01 276 (+) cCACGTggct
	V$MYC_Q2 277 (+) CACGTgg
	V$EBOX_Q6_01 912 (-) gggcACGTGg
	V$MYC_Q2 914 (-) gcACGTG
	V$MYC_Q2 915 (+) CACGTgg
NM_144516	V$MYC_Q2 983 (-) gcACGTG
	V$MYC_Q2 984 (+) CACGTgt
NM_030201	V$MYC_Q2 91 (-) acACGTG
NM_026560	V$MYCMAX_B 84 (-) cccaCGTGGc
	V$MYC_Q2 85 (-) ccACGTG
	V$EBOX_Q6_01 85 (+) cCACGTggct
	V$MYC_Q2 86 (+) CACGTgg
NM_013657	V$MYCMAX_B 813 (+) gCCACGcggg
NM_019770	V$MYC_Q2 788 (-) ccACGTG
NM_011714	V$MYC_Q2 45 (-) acACGTG
	V$MYC_Q2 46 (+) CACGTgg
	V$MYC_Q2 68 (-) gcACGTG
NM_021345	V$MYCMAX_B 905 (-) atcaCGTGGc
	V$MYC_Q2 907 (+) CACGTgg
NM_026515	V$MYC_Q2 396 (+) CACGTgg
NM_016963	V$MYCMAX_B 984 (-) cgcgCGTGGg
NM_020601	V$MYCMAX_B 542 (-) gccgCGTGGg
NM_016888	V$MYC_Q2 333 (-) ccACGTG
	V$MYC_Q2 334 (+) CACGTgg
NM_011594	V$MYCMAX_B 867 (-) cgcgCATGGc
NM_008249	V$MYC_Q2 1059 (-) gcACGTG
	V$MYC_Q2 1060 (+) CACGTgt
NM_001001309	V$MYC_Q2 4 (-) acACGTG
	V$MYC_Q2 5 (+) CACGTgt
NM_010207	V$MYC_Q2 412 (+) CACGTgt
NM_007399	V$EBOX_Q6_01 737 (-) cgtcACGTGg
	V$MYCMAX_B 738 (-) gtcaCGTGGc
	V$MYC_Q2 740 (+) CACGTgg
NM_010890	V$MYCMAX_B 756 (-) ctcgCGTGGc
NM_010833	V$MYCMAX_B 860 (-) cccaCGTGGc
	V$MYC_Q2 861 (-) ccACGTG
	V$EBOX_Q6_01 861 (+) cCACGTggcc
	V$MYC_Q2 862 (+) CACGTgg
NM_009052	V$MYC_Q2 997 (-) gcACGTG
NM_007597	V$MYC_Q2 992 (-) gcACGTG
NM_009652	V$MYCMAX_B 774 (-) cccgCGTGGc
NM_009981	V$MYCMAX_B 814 (+) cCCACGcgcc
NM_009194	V$MYCMAX_B 503 (+) aCCACGcgcc
NM_153594	V$MYC_Q2 31 (-) acACGTG
	V$MYC_Q2 32 (+) CACGTgg
NM_130448	V$MYCMAX_B 874 (+) tCCACGcgcg
NM_175403	V$MYCMAX_B 306 (+) gCCACGcgtt
NM_133702	V$MYC_Q2 836 (-) gcACGTG
	V$MYC_Q2 837 (+) CACGTgg
NM_030750	V$EBOX_Q6_01 663 (-) tggcACGTGg
	V$MYCMAX_B 664 (-) ggcaCGTGGc
	V$MYC_Q2 665 (-) gcACGTG
	V$MYC_Q2 666 (+) CACGTgg
	V$MYCMAX_B 1060 (-) agcgCGTGGc
NM_028756	V$EBOX_Q6_01 876 (+) tCACGTgact
	V$EBOX_Q6_01 897 (-) ggacACGTGa
	V$MYC_Q2 899 (-) acACGTG
NM_033075	V$MYC_Q2 373 (-) gcACGTG
	V$MYC_Q2 374 (+) CACGTgc
	V$MYC_Q2 636 (-) ccACGTG
	V$EBOX_Q6_01 636 (+) cCACGTgtcc
	V$MYC_Q2 637 (+) CACGTgt
NM_018782	V$MYC_Q2 525 (-) acACGTG	V$STAT5A_03 882 (-) tGGAAAta STAT5A
	V$MYC_Q2 526 (+) CACGTgg
NM_024254	V$MYC_Q2 834 (-) ccACGTG	V$SP3_Q3 324 (-) cCCGGCccaatcct Sp3
	V$MYC_Q2 835 (+) CACGTgt
NM_019995	V$MYC_Q2 89 (-) ccACGTG	V$SMAD4_Q6 218 (-) agtTGTCTgtcctgt SMAD-4
	V$MYC_Q2 90 (+) CACGTgg
NM_026228	V$MYC_Q2 496 (-) ccACGTG	V$HFH8_01 119 (-) caaatAAACAttc HFH-8
	V$MYC_Q2 497 (+) CACGTgc
NM_013454	V$MYC_Q2 850 (-) ccACGTG	V$HFH8_01 878 (-) tacatAAACAgag HFH-8
	V$MYC_Q2 851 (+) CACGTgc
NM_026106	V$EBOX_Q6_01 797 (-) tgccACGTGg	V$SOX_Q6 152 (-) tatcaaCAAAGaa SOX
	V$MYCMAX_B 798 (+) gCCACGtggc	V$STAT5A_04 636 (+) caTTTCTt STAT5A
	V$MYCMAX_B 798 (-) gccaCGTGGc
	V$MYC_Q2 799 (-) ccACGTG
	V$EBOX_Q6_01 799 (+) cCACGTggcc
	V$MYC_Q2 800 (+) CACGTgg
NM_019640	V$MYC_Q2 482 (-) acACGTG	V$SMAD4_Q6 462 (-) aacTGTCTgcatctc SMAD-4
NM_016906	V$MYCMAX_B 924 (-) cgcgCGTGGc	V$CREBATF_Q6 1003 (+) cTGACGtgt CREBATF
NM_027514	V$MYCMAX_B 747 (-) ctcaCGTGGc	V$SOX_Q6 491 (-) aacaaaCAAAGaa SOX
	V$MYC_Q2 749 (+) CACGTgg
NM_011926	V$MYC_Q2 962 (-) ccACGTG	V$SP3_Q3 117 (+) agcccagtGGAGGg Sp3
	V$MYC_Q2 963 (+) CACGTgg
NM_011668	V$MYC_Q2 372 (-) ccACGTG	V$STAT5A_03 226 (-) aGGAAAta STAT5A
	V$MYC_Q2 373 (+) CACGTgt
NM_015804	V$MYCMAX_B 648 (+) gCCACGcggg	V$SMAD4_Q6 153 (+) gttgttcAGCCAtgt SMAD-4
NM_016985	V$MYCMAX_B 986 (-) cgcgCGTGGc	V$STAT5A_02 315 (-) ccaagagaaaataaATTCTgggta STAT5A
NM_011682	V$MYC_Q2 484 (+) CACGTgg	V$CREBATF_Q6 162 (+) gTGACGtgc CREBATF
	V$MYC_Q2 659 (-) gcACGTG	V$SMAD4_Q6 738 (+) ttgaggcAGACAccc SMAD-4
	V$MYC_Q2 660 (+) CACGTgg
	V$MYC_Q2 772 (-) ccACGTG
	V$MYC_Q2 773 (+) CACGTgc
NM_021524	V$MYCMAX_B 363 (+) tCCACGcgcc	V$CREBATF_Q6 74 (+) gTGACGtca CREBATF
		V$CREBATF_Q6 75 (-) tgaCGTCAt CREBATF
		V$CREBATF_Q6 85 (-) agaCGTCAc CREBATF
NM_019579	V$MYCMAX_B 722 (+) cCCACGcgcg	V$STAT5A_03 32 (-) aGGAAAta STAT5A
		V$SP3_Q3 680 (+) aggcggggGGGGGg Sp3
NM_011803	V$EBOX_Q6_01 955 (-) ggtcACGTGg	V$SOX_Q6 429 (-) tccgaaCAAAGag SOX
	V$MYC_Q2 958 (+) CACGTgg
NM_028487	V$MYCMAX_B 199 (-) tccgCGTGGc	V$CREBATF_Q6 544 (-) tcaCGTCAg CREBATF
		V$CREBATF_Q6 585 (+) cTGACGtca CREBATF
		V$CREBATF_Q6 586 (-) tgaCGTCAc CREBATF
		V$SP3_Q3 685 (-) cCCGCCcccggtct Sp3
NM_018745	V$MYC_Q2 30 (-) gcACGTG	V$CREBATF_Q6 942 (+) gTGACGtca CREBATF
	V$MYC_Q2 31 (+) CACGTgc	V$CREBATF_Q6 943 (-) tgaCGTCAg CREBATF
NM_011638	V$MYCMAX_B 1057 (-) ctcgCGTGGc	V$SOX_Q6 226 (+) ctCTTTGttattt SOX
		V$SOX_Q6 458 (+) ctCTTTGcttggc SOX
		V$CREBATF_Q6 888 (+) gTGACGtag CREBATF
NM_010905	V$MYCMAX_B 876 (-) agcgCGTGGa	V$SP3_Q3 64 (-) cCCACCcccagatt Sp3
NM_011348	V$EBOX_Q6_01 980 (-) aggcACGTGg	V$STAT5A_04 711 (+) caTTTCTa STAT5A
	V$MYC_Q2 982 (-) gcACGTG
	V$MYC_Q2 983 (+) CACGTgg
NM_009727	V$MYC_Q2 336 (-) ccACGTG	V$CREBATF_Q6 606 (-) agaCGTCAc CREBATF
	V$MYC_Q2 337 (+) CACGTgg	V$SP3_Q3 843 (-) cCCTCCccgcggat Sp3
NM_009469	V$MYC_Q2 625 (+) CACGTgt	V$HFH8_01 626 (+) acgTGTTTatata HFH-8
NM_007543	V$MYC_Q2 898 (-) ccACGTG	V$SP3_Q3 30 (+) agcccagtGGAGGg Sp3
NM_009209	V$MYCMAX_B 449 (+) gCCACGcggc	V$STAT5A_02 37 (-) cagacttaacccgaATTCTgggaa STAT5A
	V$MYCMAX_B 501 (+) gCCACGtgag	V$CREBATF_Q6 880 (+) cTGACGtct CREBATF
	V$MYC_Q2 502 (-) ccACGTG
NM_010901	V$EBOX_Q6_01 563 (+) tCACGTgact	V$SP3_Q3 474 (-) cCCTACcctggtct Sp3
NM_011544	V$MYCMAX_B 956 (-) ggcgCGTGGg	V$SMAD4_Q6 848 (+) gggggacAGCCAgcc SMAD-4
NM_010028	V$MYCMAX_B 96 (+) gCCACGcgga	V$STAT5A_04 352 (+) caTTTCTa STAT5A
	V$EBOX_Q6_01 481 (-) ggtcACGTGa	V$SP3_Q3 386 (-) cCCTCCcgcagttt Sp3
		V$CREBATF_Q6 928 (+) cTGACGtag CREBATF
NM_009171	V$MYCMAX_B 908 (-) cgcgCGTGGg	V$SMAD4_Q6 270 (+) ttgagacAGCCAgct SMAD-4
	V$EBOX_Q6_01 1057 (-) tgtcACGTGg
	V$MYC_Q2 1060 (+) CACGTgg
	V$MYC_Q2 1087 (-) gcACGTG
	V$MYC_Q2 1088 (+) CACGTgc
NM_011358	V$MYCMAX_B 626 (-) ggcgCGTGGa	V$SP3_Q3 135 (+) aatcttggGATGGg Sp3
NM_009615	V$MYCMAX_B 564 (-) tccgCGTGGg	V$HFH8_01 144 (+) aagTGTTTatacc HFH-8
NM_010431	V$MYC_Q2 702 (-) gcACGTG	V$HFH8_01 151 (+) tgtTGTTTatttg HFH-8
		V$SOX_Q6 319 (-) gtgtagCAAAGag SOX
NM_007564	V$MYCMAX_B 862 (-) accgCATGGc	V$SOX_Q6 9 (-) tgtgaaCAAAGcg SOX
NM_011390	V$EBOX_Q6_01 960 (-) ggtcACGTGg	V$SOX_Q6 209 (+) ctCTTTGctcgga SOX
	V$MYCMAX_B 961 (-) gtcaCGTGGc
	V$MYC_Q2 963 (+) CACGTgg
NM_009821	V$MYCMAX_B 683 (-) cgcgCGTGGc	V$SMAD4_Q6 686 (-) gcgTGGCTgcctggc SMAD-4
NM_010615	V$MYC_Q2 216 (-) acACGTG	V$STAT5A_04 859 (+) caTTTCTt STAT5A
	V$MYC_Q2 217 (+) CACGTgt
NM_133220	V$MYC_Q2 296 (+) CACGTgg	V$CREBATF_Q6 625 (+) cTGACGtgg CREBATF
NM_028696	V$MYC_Q2 668 (-) ccACGTG	V$SP3_Q3 300 (-) cCCTTCaccagtgt Sp3
		V$CREBATF_Q6 933 (+) gTGACGtcg CREBATF
NM_178892	V$MYCMAX_B 655 (+) cCCACGcggc	V$HFH8_01 92 (+) taaTGTTTatttc HFH-8
		V$STAT5A_03 99 (+) taTTTCCa STAT5A
		V$HFH8_01 531 (-) cagatAAACAaag HFH-8
NM_133888	V$EBOX_Q6_01 1040 (-) agacACGTGg	V$SOX_Q6 250 (-) tcaaaaCAAAGgg SOX
	V$MYCMAX_B 1041 (-) gacaCGTGGc
	V$MYC_Q2 1042 (-) acACGTG
	V$MYC_Q2 1043 (+) CACGTgg
NM_144731	V$EBOX_Q6_01 315 (-) agccACGTGg	V$SMAD4_Q6 342 (-) cggTGGCTgacttcc SMAD-4
	V$MYCMAX_B 316 (+) gCCACGtgga	V$SP3_Q3 902 (+) atccggggGGGGGg Sp3
	V$MYC_Q2 317 (-) ccACGTG
	V$MYC_Q2 318 (+) CACGTgg
NM_152808	V$MYC_Q2 105 (+) CACGTgt	V$SOX_Q6 7 (-) cgttagCAAAGag SOX
		V$STAT5A_03 335 (+) taTTTCCt STAT5A
NM_177092	V$MYCMAX_B 670 (+) cCCACGcgcg	V$SOX_Q6 567 (+) ctCTTTGgtacag SOX
NM_199196	V$EBOX_Q6_01 468 (-) gggcACGTGg	V$STAT5A_04 213 (-) aAGAAAtg STAT5A
	V$MYCMAX_B 469 (-) ggcaCGTGGc
	V$MYC_Q2 470 (-) gcACGTG
	V$MYC_Q2 471 (+) CACGTgg
NM_153198	V$MYC_Q2 598 (-) acACGTG	V$SMAD4_Q6 365 (+) cttgtgcAGTCAtct SMAD-4
	V$MYC_Q2 599 (+) CACGTgt	V$SMAD4_Q6 661 (+) gtagttcAGTCAgct SMAD-4
NM_029153	V$MYC_Q2 331 (-) ccACGTG	V$SMAD4_Q6 818 (-) ggaTGGCTgggcgcc SMAD-4
	V$EBOX_Q6_01 331 (+) cCACGTgccc
	V$MYC_Q2 332 (+) CACGTgc
	V$EBOX_Q6_01 648 (-) tgccACGTGg
	V$MYCMAX_B 649 (+) gCCACGtggg
	V$MYC_Q2 650 (-) ccACGTG
	V$MYC_Q2 651 (+) CACGTgg
NM_029457	V$MYC_Q2 692 (-) acACGTG	V$CREBATF_Q6 900 (+) gTGACGtca CREBATF
	V$MYC_Q2 693 (+) CACGTgg	V$CREBATF_Q6 901 (-) tgaCGTCAa CREBATF
NM_144792	V$MYC_Q2 81 (+) CACGTgt	V$HFH8_01 1072 (+) tagTGTTTatttt HFH-8
NM_025824		V$SP3_Q3 436 (+) accctgcgGGTGGg Sp3
NM_026390		V$HFH8_01 730 (+) gctTGTTTatttg HFH-8
		V$CREBATF_Q6 920 (-) cgaCGTCAa CREBATF
NM_013835		V$CREBATF_Q6 692 (-) ccaCGTCAc CREBATF
NM_025505		V$HFH8_01 440 (-) aagatAAACAatg HFH-8
		V$STAT5A_03 753 (-) aGGAAAta STAT5A
NM_011785		V$STAT5A_03 373 (+) taTTTCCt STAT5A
		V$STAT5A_03 406 (-) aGGAAAta STAT5A
NM_021421		V$STAT5A_03 803 (+) taTTTCCt STAT5A
NM_013515		V$HFH8_01 17 (+) ctaTGTTTattca HFH-8
NM_026434		V$CREBATF_Q6 649 (+) gTGACGtct CREBATF
		V$CREBATF_Q6 969 (+) aTGACGtca CREBATF
		V$CREBATF_Q6 970 (-) tgaCGTCAc CREBATF
NM_016739		V$SOX_Q6 66 (+) ttCTTTGatagaa SOX
NM_019769		V$CREBATF_Q6 927 (+) tTGACGtta CREBATF
NM_025475		V$HFH8_01 11 (+) aacTGTTTatatc HFH-8
NM_018824		V$HFH8_01 99 (-) aacatAAACAatt HFH-8
		V$STAT5A_01 359 (+) aacttcctGGAAAtg STAT5A
NM_012032		V$CREBATF_Q6 964 (+) aTGACGtaa CREBATF
NM_016775		V$SOX_Q6 128 (-) tcacaaCAAAGaa SOX
NM_025978		V$SMAD4_Q6 622 (-) gtcTGTCTgccccac SMAD-4
		V$SMAD4_Q6 740 (+) gccgcccAGCCAccc SMAD-4
		V$CREBATF_Q6 862 (-) acaCGTCAc CREBATF
NM_016966		V$HFH8_01 796 (+) ttcTGTTTatttc HFH-8
		V$STAT5A_03 803 (+) taTTTCCa STAT5A
NM_019976		V$SOX_Q6 465 (+) ttCTTTGttattt SOX
NM_025356		V$SP3_Q3 432 (+) agcccaggGGGGGg Sp3
		V$SP3_Q3 947 (+) aggcggggGGAGGg Sp3
NM_027696		V$SMAD4_Q6 586 (-) ggcTGGCTgtctctc SMAD-4
		V$SMAD4_Q6 839 (-) ggtTGGCTggccgct SMAD-4
NM_013885		V$SMAD4_Q6 1038 (+) cacgggcAGCCAgac SMAD-4
NM_024451		V$SMAD4_Q6 184 (+) gaaagctAGCCAgct SMAD-4
		V$HFH8_01 455 (-) cctatAAACAaaa HFH-8
		V$STAT5A_02 719 (+) tgcacAGAATcctaattctaacgc STAT5A
NM_024239		V$CREBATF_Q6 986 (+) gTGACGttt CREBATF
NM_011981		V$SOX_Q6 195 (+) ttCTTTGttgatt SOX
		V$STAT5A_01 965 (+) gacttctgGGAAAtg STAT5A
NM_026143		V$HFH8_01 136 (+) gagTGTTTatatt HFH-8
NM_013799		V$CREBATF_Q6 920 (+) gTGACGtag CREBATF
NM_020259		V$SP3_Q3 784 (-) cCCCCCccccggct Sp3
		V$CREBATF_Q6 910 (+) gTGACGtca CREBATF
		V$CREBATF_Q6 911 (-) tgaCGTCAa CREBATF
NM_022997		V$STAT5A_04 578 (-) aAGAAAtg STAT5A
NM_025558		V$STAT5A_04 122 (+) caTTTCTa STAT5A
NM_027924		V$STAT5A_04 23 (+) caTTTCTa STAT5A
		V$STAT5A_04 153 (+) caTTTCTt STAT5A
NM_019927		V$CREBATF_Q6 156 (+) aTGACGtca CREBATF
		V$CREBATF_Q6 157 (-) tgaCGTCAc CREBATF
		V$CREBATF_Q6 436 (-) tcaCGTCAa CREBATF
		V$CREBATF_Q6 562 (+) gTGACGtgc CREBATF
		V$CREBATF_Q6 585 (+) aTGACGtag CREBATF
NM_021465		V$SOX_Q6 106 (+) ctCTTTGttatat SOX
		V$HFH8_01 139 (+) catTGTTTattta HFH-8
		V$STAT5A_04 1092 (-) aAGAAAtg STAT5A
		V$HFH8_01 623 (+) aatTGTTTatatt HFH-8
NM_012010		V$STAT5A_04 548 (-) tAGAAAtg STAT5A
NM_019477		V$STAT5A_03 477 (-) aGGAAAta STAT5A
		V$CREBATF_Q6 881 (+) gTGACGtcc CREBATF
NM_026793		V$SP3_Q3 76 (+) agacttctGAAGGg Sp3
		V$STAT5A_04 410 (-) tAGAAAtg STAT5A
		V$HFH8_01 574 (-) tttatAAACAaaa HFH-8
		V$STAT5A_03 848 (-) aGGAAAta STAT5A
NM_019760		V$SOX_Q6 653 (-) caacaaCAAAGaa SOX
		V$SMAD4_Q6 699 (-) agaTGGCTaaatccc SMAD-4
NM_025807		V$STAT5A_03 30 (-) aGGAAAta STAT5A
NM_011631		V$SP3_Q3 859 (-) cCCCCCccatgcgt Sp3
NM_019963		V$SP3_Q3 919 (+) acacgcggGGAGGg Sp3
NM_025825		V$SOX_Q6 575 (+) ttCTTTGtttgag SOX
		V$CREBATF_Q6 964 (+) tTGACGtca CREBATF
		V$CREBATF_Q6 965 (-) tgaCGTCAt CREBATF
NM_025481		V$SP3_Q3 616 (-) cCCCGCccccgtct Sp3
		V$SOX_Q6 880 (+) cgCTTTGttgtgt SOX
NM_013635		V$STAT5A_03 212 (-) aGGAAAta STAT5A
NM_026102		V$STAT5A_03 492 (-) aGGAAAta STAT5A
NM_017464		V$HFH8_01 533 (-) catatAAACAaca HFH-8
NM_023209		V$HFH8_01 22 (-) tatatAAACAcat HFH-8
		V$STAT5A_04 662 (+) caTTTCTa STAT5A
		V$SP3_Q3 929 (+) agtcttctGGCGGg Sp3
NM_026232		V$STAT5A_03 231 (-) aGGAAAta STAT5A
NM_015822		V$STAT5A_04 81 (+) caTTTCTt STAT5A
NM_027707		V$STAT5A_03 106 (+) taTTTCCa STAT5A
NM_013787		V$STAT5A_04 57 (-) tAGAAAtg STAT5A
		V$STAT5A_02 170 (-) ttctaggcagagagATTCTaggac STAT5A
NM_025673		V$HFH8_01 168 (+) tacTGTTTatttt HFH-8
		V$CREBATF_Q6 937 (+) gTGACGtca CREBATF
		V$CREBATF_Q6 938 (-) tgaCGTCAg CREBATF
NM_026149		V$CREBATF_Q6 901 (+) cTGACGtgg CREBATF
NM_015769		V$SMAD4_Q6 55 (+) gagtgggAGCCAact SMAD-4
NM_023794		V$HFH8_01 669 (-) tatatAAACAagc HFH-8
NM_027226		V$HFH8_01 403 (-) caaatAAACAgaa HFH-8
NM_026254		V$CREBATF_Q6 945 (+) gTGACGttg CREBATF
		V$CREBATF_Q6 1080 (+) gTGACGtgg CREBATF
		V$CREBATF_Q6 1087 (-) ggaCGTCAa CREBATF
NM_023844		V$SP3_Q3 690 (+) agtctgggGGCGGg Sp3
		V$SMAD4_Q6 1027 (+) gctaggcAGCCAgct SMAD-4
NM_019973		V$CREBATF_Q6 813 (-) aaaCGTCAg CREBATF
		V$STAT5A_01 1074 (+) aaattccgGGAAAta STAT5A
NM_019466		V$STAT5A_03 509 (-) aGGAAAta STAT5A
		V$CREBATF_Q6 805 (+) tTGACGtca CREBATF
		V$CREBATF_Q6 806 (-) tgaCGTCAc CREBATF
NM_011950		V$HFH8_01 177 (+) tttTGTTTattta HFH-8
		V$CREBATF_Q6 362 (+) aTGACGtta CREBATF
		V$SMAD4_Q6 987 (+) cgcgggcAGCCAccg SMAD-4
NM_025478		V$CREBATF_Q6 582 (+) cTGACGtca CREBATF
		V$CREBATF_Q6 583 (-) tgaCGTCAa CREBATF
NM_021890		V$SMAD4_Q6 507 (-) agaTGGCTtcctcgc SMAD-4
		V$STAT5A_04 598 (+) caTTTCTa STAT5A
		V$CREBATF_Q6 634 (+) gTGACGtcc CREBATF
		V$SP3_Q3 787 (+) aaactgggGGGGGg Sp3
NM_025950		V$SMAD4_Q6 281 (-) aggTGTCTgtttccc SMAD-4
		V$CREBATF_Q6 842 (+) aTGACGtcc CREBATF
		V$STAT5A_02 924 (-) ccaggggcagagggATTCTgggta STAT5A
NM_013758		V$HFH8_01 1010 (-) tacatAAACAtgt HFH-8
NM_007799		V$STAT5A_03 726 (-) tGGAAAta STAT5A
		V$HFH8_01 937 (+) tccTGTTTatttg HFH-8
NM_007394		V$STAT5A_02 415 (-) tagtagggacctccATTCTaggga STAT5A
NM_009715		V$STAT5A_03 210 (+) taTTTCCt STAT5A
		V$SOX_Q6 313 (-) tccgaaCAAAGaa SOX
NM_007466		V$STAT5A_04 181 (+) caTTTCTt STAT5A
NM_009851		V$HFH8_01 20 (-) aaaatAAACAgag HFH-8
		V$STAT5A_03 320 (-) aGGAAAta STAT5A
NM_010434		V$CREBATF_Q6 9 (-) tcaCGTCAt CREBATF
		V$SP3_Q3 654 (+) accctgggGAGGGg Sp3
NM_011580		V$SMAD4_Q6 982 (+) tggagtcAGCCAgcc SMAD-4
NM_009461		V$SP3_Q3 832 (-) cCCTGCcccggggt Sp3
NM_008862		V$STAT5A_02 189 (-) tgtcaccaagggaaATTCTgagaa STAT5A
		V$HFH8_01 589 (+) gacTGTTTatttc HFH-8
NM_008604		V$SP3_Q3 94 (+) atcctgggGCAGGg Sp3
		V$STAT5A_01 171 (-) aaTTTCCatgaaata STAT5A
		V$SP3_Q3 261 (+) agactgggGGGGGg Sp3
NM_009498		V$SP3_Q3 783 (-) cCCCGCccacttgt Sp3
		V$CREBATF_Q6 982 (+) gTGACGtca CREBATF
		V$CREBATF_Q6 983 (-) tgaCGTCAc CREBATF
NM_008013		V$CREBATF_Q6 369 (+) gTGACGtgc CREBATF
NM_009274		V$STAT5A_01 75 (+) tatttctaGGAAAta STAT5A
		V$STAT5A_03 82 (-) aGGAAAta STAT5A
NM_009535		V$STAT5A_03 41 (-) aGGAAAta STAT5A
		V$CREBATF_Q6 255 (-) aaaCGTCAg CREBATF
NM_007635		V$SMAD4_Q6 885 (+) gtcggccAGCCAatc SMAD-4
NM_011182		V$HFH8_01 85 (-) aaaatAAACActt HFH-8
NM_009103		V$CREBATF_Q6 947 (-) gcaCGTCAc CREBATF
NM_010485		V$CREBATF_Q6 387 (+) gTGACGtca CREBATF
		V$CREBATF_Q6 388 (-) tgaCGTCAg CREBATF
NM_007981		V$SMAD4_Q6 160 (+) gcagggcAGACAagc SMAD-4
		V$SP3_Q3 989 (+) agcctgcgGACGGg Sp3
NM_009691		V$STAT5A_04 5 (-) aAGAAAtg STAT5A
NM_007555		V$HFH8_01 266 (+) tggTGTTTatttg HFH-8
NM_009282		V$SMAD4_Q6 783 (+) gcggtgcAGCCAcgc SMAD-4
NM_008924		V$CREBATF_Q6 518 (-) cgaCGTCAt CREBATF
		V$SOX_Q6 607 (+) gtCTTTGttcctg SOX
NM_007614		V$SMAD4_Q6 589 (-) aggTGGCTgggcccc SMAD-4
NM_007807		V$STAT5A_03 124 (+) taTTTCCa STAT5A
NM_008810		V$STAT5A_04 527 (+) caTTTCTa STAT5A
NM_010288		V$SMAD4_Q6 38 (+) ggcaggcAGTCAcca SMAD-4
		V$CREBATF_Q6 752 (+) cTGACGtac CREBATF
NM_009163		V$SOX_Q6 346 (-) tcaaaaCAAAGaa SOX
NM_007659		V$SP3_Q3 895 (-) cCCCGCccaagcgt Sp3
NM_008682		V$SOX_Q6 401 (+) ttCTTTGtgataa SOX
		V$CREBATF_Q6 922 (+) gTGACGtca CREBATF
		V$CREBATF_Q6 923 (-) tgaCGTCAt CREBATF
NM_001013391		V$CREBATF_Q6 951 (+) gTGACGtag CREBATF
NM_001004143		V$SP3_Q3 290 (+) atcctaggGAAGGg Sp3
		V$CREBATF_Q6 820 (+) gTGACGtta CREBATF
NM_008659		V$STAT5A_04 627 (-) tAGAAAtg STAT5A
NM_007754		V$STAT5A_04 619 (-) aAGAAAtg STAT5A
		V$STAT5A_03 751 (-) aGGAAAta STAT5A
NM_008676		V$CREBATF_Q6 110 (-) acaCGTCAg CREBATF
		V$CREBATF_Q6 289 (-) ttaCGTCAc CREBATF
NM_011519		V$SOX_Q6 235 (-) tggaaaCAAAGag SOX
		V$SMAD4_Q6 844 (-) gtgTGGCTggatccc SMAD-4
NM_001003719		V$HFH8_01 38 (-) tgaatAAACAaac HFH-8
		V$STAT5A_03 667 (-) aGGAAAta STAT5A
		V$CREBATF_Q6 693 (+) aTGACGtca CREBATF
		V$CREBATF_Q6 694 (-) tgaCGTCAg CREBATF
		V$CREBATF_Q6 938 (+) aTGACGtca CREBATF
		V$CREBATF_Q6 939 (-) tgaCGTCAc CREBATF
		V$CREBATF_Q6 954 (+) tTGACGtca CREBATF
		V$CREBATF_Q6 955 (-) tgaCGTCAg CREBATF
NM_011344		V$SP3_Q3 995 (+) aggcctggGAAGGg Sp3
NM_008105		V$SMAD4_Q6 44 (+) gaaatgcAGACAact SMAD-4
NM_008760		V$SOX_Q6 425 (-) taagaaCAAAGac SOX
		V$SOX_Q6 615 (-) aaagaaCAAAGac SOX
NM_010101		V$SMAD4_Q6 1054 (-) aggTGGCTggacaag SMAD-4
NM_009409		V$CREBATF_Q6 24 (+) tTGACGtcg CREBATF
		V$STAT5A_02 173 (-) gcgttgcaaattttATTCTtagaa STAT5A
		V$CREBATF_Q6 825 (+) aTGACGttt CREBATF
NM_008914		V$STAT5A_04 108 (+) caTTTCTt STAT5A
NM_007904		V$HFH8_01 169 (-) gaaatAAACAgct HFH-8
		V$CREBATF_Q6 792 (+) tTGACGtat CREBATF
NM_008304		V$STAT5A_03 53 (-) aGGAAAta STAT5A
NM_008056		V$SMAD4_Q6 1048 (+) gagggacAGCCAcct SMAD-4
NM_009640		V$STAT5A_04 518 (+) caTTTCTa STAT5A
NM_009009		V$SMAD4_Q6 675 (-) aggTGGCTggtccag SMAD-4
NM_008465		V$STAT5A_02 575 (-) cgggttgcatgtgaATTCTttgaa STAT5A
		V$CREBATF_Q6 608 (+) cTGACGtat CREBATF
NM_007890		V$HFH8_01 144 (+) ttcTGTTTattta HFH-8
		V$HFH8_01 209 (-) aacatAAACAact HFH-8
		V$STAT5A_03 646 (+) taTTTCCt STAT5A
		V$STAT5A_04 700 (-) tAGAAAtg STAT5A
NM_009847		V$SMAD4_Q6 527 (+) gccgggcAGCCAgct SMAD-4
		V$CREBATF_Q6 614 (+) gTGACGtca CREBATF
		V$CREBATF_Q6 615 (-) tgaCGTCAc CREBATF
NM_011151		V$CREBATF_Q6 638 (+) gTGACGtca CREBATF
		V$CREBATF_Q6 639 (-) tgaCGTCAg CREBATF
NM_009700		V$HFH8_01 751 (-) caaatAAACActt HFH-8
NM_008173		V$SP3_Q3 317 (-) cCCTCCccaagcct Sp3
		V$SMAD4_Q6 485 (-) ggcTGGCTgtcaccc SMAD-4
NM_009551		V$STAT5A_04 100 (-) tAGAAAtg STAT5A
		V$SP3_Q3 859 (-) cCCCGCccccggct Sp3
		V$CREBATF_Q6 907 (-) cgaCGTCAt CREBATF
NM_009127		V$STAT5A_03 922 (-) aGGAAAta STAT5A
NM_008149		V$HFH8_01 480 (+) ctcTGTTTatgtc HFH-8
		V$CREBATF_Q6 937 (-) cgaCGTCAc CREBATF
NM_198652		V$SP3_Q3 79 (+) atactgggGTAGGg Sp3
NM_145413		V$HFH8_01 460 (-) aaaatAAACAgga HFH-8
NM_172664		V$SOX_Q6 104 (-) tgaaaaCAAAGaa SOX
NM_147153		V$STAT5A_03 380 (+) taTTTCCa STAT5A
NM_030557		V$CREBATF_Q6 806 (+) aTGACGtcc CREBATF
NM_033623		V$HFH8_01 772 (-) aaaatAAACAttg HFH-8
NM_133786		V$SOX_Q6 75 (-) gtgtaaCAAAGac SOX
NM_030706		V$SMAD4_Q6 920 (+) gaaagccAGCCAccc SMAD-4
NM_146133		V$STAT5A_04 641 (+) caTTTCTt STAT5A
NM_145542		V$CREBATF_Q6 845 (+) tTGACGtca CREBATF
		V$CREBATF_Q6 846 (-) tgaCGTCAc CREBATF
		V$SMAD4_Q6 971 (-) aggTGGCTgcgcggg SMAD-4
NM_054089		V$SMAD4_Q6 996 (-) ggcTGGCTggctccc SMAD-4
NM_175175		V$SMAD4_Q6 295 (+) cccagccAGCCAgcc SMAD-4
		V$SMAD4_Q6 953 (+) ggagggaAGCCAgcc SMAD-4
		V$SMAD4_Q6 999 (+) gcggtgaAGTCAcct SMAD-4
		V$SP3_Q3 1078 (+) aggctgggGTCGGg Sp3
NM_172688		V$HFH8_01 194 (-) tacatAAACAtta HFH-8
		V$CREBATF_Q6 740 (-) ctaCGTCAc CREBATF
NM_146156		V$SMAD4_Q6 1080 (+) taggtgcAGCCAgcc SMAD-4
NM_054098		V$SP3_Q3 758 (-) cCCACCccaaaggt Sp3
NM_175937		V$SP3_Q3 891 (-) cCCCTCccaggact Sp3
NM_198702		V$SOX_Q6 363 (+) ctCTTTGctccgc SOX
NM_172712		V$SOX_Q6 326 (-) caacaaCAAAGat SOX
		V$CREBATF_Q6 919 (+) gTGACGtcg CREBATF
NM_146001		V$SOX_Q6 118 (-) gttgaaCAAAGag SOX
NM_052993		V$CREBATF_Q6 60 (+) gTGACGttg CREBATF
		V$CREBATF_Q6 355 (-) ggaCGTCAg CREBATF
NM_029673		V$SMAD4_Q6 70 (-) agcTGGCTgtcctgg SMAD-4
NM_145571		V$STAT5A_03 609 (+) taTTTCCa STAT5A
NM_178788		V$HFH8_01 137 (+) aacTGTTTatttt HFH-8
NM_146211		V$STAT5A_03 94 (+) taTTTCCa STAT5A
		V$CREBATF_Q6 974 (+) gTGACGtct CREBATF
NM_053124		V$HFH8_01 191 (+) cagTGTTTatatt HFH-8
		V$CREBATF_Q6 605 (-) caaCGTCAc CREBATF
		V$CREBATF_Q6 615 (-) taaCGTCAc CREBATF
NM_178118		V$CREBATF_Q6 252 (+) cTGACGttt CREBATF
		V$SP3_Q3 327 (-) cCCAGCcccagcct Sp3
		V$STAT5A_03 381 (+) taTTTCCt STAT5A
		V$SMAD4_Q6 437 (-) ggtTGTCTcactctc SMAD-4
NM_175266		V$SOX_Q6 495 (+) ctCTTTGatagca SOX
		V$CREBATF_Q6 741 (-) acaCGTCAg CREBATF
NM_173364		V$STAT5A_02 704 (-) tcttgagtaaaataATTCTcagaa STAT5A
		V$STAT5A_02 719 (+) ttctcAGAATgaccctctaggaag STAT5A
NM_133669		V$HFH8_01 30 (+) ggtTGTTTatatg HFH-8
		V$CREBATF_Q6 826 (+) cTGACGtag CREBATF
NM_133990		V$SP3_Q3 641 (-) cCCTGCcctagtgt Sp3
NM_133729		V$SMAD4_Q6 546 (-) aggTGTCTggctcgg SMAD-4
		V$SMAD4_Q6 580 (+) gtgggggAGCCAagc SMAD-4
NM_146234		V$CREBATF_Q6 955 (+) gTGACGtca CREBATF
		V$CREBATF_Q6 956 (-) tgaCGTCAt CREBATF
NM_139144		V$CREBATF_Q6 18 (+) gTGACGtgt CREBATF
		V$STAT5A_03 51 (-) aGGAAAta STAT5A
NM_133993		V$STAT5A_04 631 (-) aAGAAAtg STAT5A
		V$CREBATF_Q6 969 (+) gTGACGtca CREBATF
		V$CREBATF_Q6 970 (-) tgaCGTCAg CREBATF
NM_172401		V$STAT5A_03 593 (-) tGGAAAta STAT5A
		V$CREBATF_Q6 994 (+) gTGACGtca CREBATF
		V$CREBATF_Q6 995 (-) tgaCGTCAg CREBATF
NM_178065		V$CREBATF_Q6 641 (+) aTGACGttt CREBATF
NM_145836		V$CREBATF_Q6 967 (+) gTGACGtca CREBATF
		V$CREBATF_Q6 968 (-) tgaCGTCAg CREBATF
NM_133797		V$SMAD4_Q6 342 (-) agtTGGCTagcccac SMAD-4
NM_181278		V$STAT5A_04 245 (+) caTTTCTt STAT5A
NM_030153		V$SMAD4_Q6 330 (-) ggaTGTCTgactctg SMAD-4
NM_145452		V$HFH8_01 356 (-) gagatAAACAggt HFH-8
		V$STAT5A_04 847 (-) tAGAAAtg STAT5A
NM_172301		V$SOX_Q6 130 (+) atCTTTGttaaat SOX
NM_032008		V$SMAD4_Q6 99 (-) tggTGTCTccccgcc SMAD-4
NM_028651		V$STAT5A_04 598 (+) caTTTCTt STAT5A
		V$CREBATF_Q6 835 (-) cgaCGTCAc CREBATF
NM_030690		V$SMAD4_Q6 551 (-) agcTGTCTggagggc SMAD-4
NM_133766		V$CREBATF_Q6 960 (+) cTGACGtca CREBATF
		V$CREBATF_Q6 961 (-) tgaCGTCAc CREBATF
NM_053181		V$CREBATF_Q6 936 (-) ggaCGTCAg CREBATF
NM_173440		V$SMAD4_Q6 633 (-) ggcTGGCTggacggg SMAD-4
NM_139154		V$SMAD4_Q6 218 (-) aagTGGCTgtccccg SMAD-4
		V$SP3_Q3 958 (+) atccggggGCGGGg Sp3
NM_152810		V$CREBATF_Q6 528 (+) cTGACGtga CREBATF
		V$CREBATF_Q6 906 (+) gTGACGtca CREBATF
		V$CREBATF_Q6 907 (-) tgaCGTCAg CREBATF
NM_053117		V$STAT5A_04 405 (+) caTTTCTt STAT5A
NM_133352		V$CREBATF_Q6 958 (+) aTGACGtgg CREBATF
